# Supplementary material for: The epigenetic regulators EP300/CREBBP represent promising therapeutic targets in MLL-rearranged acute myeloid leukemia
Source: Cell Death Discov. 2024 May 1;10:206. doi: 10.1038/s41420-024-01940-5 (PMC11063202; doi:10.1038/s41420-024-01940-5)
Supplement: Supplementary file 2 — Supplemntary Table1 Different expression genes of RNA-seq [file 41420_2024_1940_MOESM2_ESM.xlsx]

## Sheet: THP1-EP300_KOvsNontarget
gene_id	THP1_sgEP300_1	THP1_sgEP300_2	THP1_sgNon_1	THP1_sgNon_2	THP1_sgEP300	THP1_sgNon	log2FoldChange	pvalue	padj	gene_name	gene_chr	gene_start	gene_end	gene_strand	gene_length	gene_biotype	gene_description	tf_family
ENSG00000167996	27091.8	25826.8	5824.21	6082.37	26459.3	5953.29	2.15223	0	0	FTH1	11	61959718	61967660	-	2030	protein_coding	ferritin heavy chain 1 [Source:HGNC Symbol;Acc:HGNC:3976]	-
ENSG00000103257	4750.68	4747.75	17015	17294.7	4749.22	17154.8	-1.85282	0	0	SLC7A5	16	87830023	87869488	-	4745	protein_coding	solute carrier family 7 member 5 [Source:HGNC Symbol;Acc:HGNC:11063]	-
ENSG00000135069	1195.42	1233.92	9218.66	9388.75	1214.67	9303.7	-2.93717	0	0	PSAT1	9	78297143	78330093	+	2188	protein_coding	phosphoserine aminotransferase 1 [Source:HGNC Symbol;Acc:HGNC:19129]	-
ENSG00000130707	1493.27	1347.27	10313.4	10546.4	1420.27	10429.9	-2.87651	0	0	ASS1	9	130444929	130501274	+	3050	protein_coding	argininosuccinate synthase 1 [Source:HGNC Symbol;Acc:HGNC:758]	-
ENSG00000090382	13513.4	13176.4	750.102	753.392	13344.9	751.747	4.14997	0	0	LYZ	12	69348341	69354234	+	1764	protein_coding	lysozyme [Source:HGNC Symbol;Acc:HGNC:6740]	-
ENSG00000092621	675.671	709.926	8048.88	8043.48	692.798	8046.18	-3.53775	0	0	PHGDH	1	119648411	119744226	+	9217	protein_coding	phosphoglycerate dehydrogenase [Source:HGNC Symbol;Acc:HGNC:8923]	-
ENSG00000101255	496.758	503.113	5272.56	5573.85	499.935	5423.2	-3.43916	0	0	TRIB3	20	362835	397559	+	3434	protein_coding	tribbles pseudokinase 3 [Source:HGNC Symbol;Acc:HGNC:16228]	-
ENSG00000160593	3370.36	3420.37	233.576	240.71	3395.36	237.143	3.84036	0	0	JAML	11	118193740	118225094	-	8587	protein_coding	junction adhesion molecule like [Source:HGNC Symbol;Acc:HGNC:19084]	-
ENSG00000136010	335.836	362.917	3957.5	4168.14	349.377	4062.82	-3.53939	0	0	ALDH1L2	12	105019784	105084577	-	8507	protein_coding	aldehyde dehydrogenase 1 family member L2 [Source:HGNC Symbol;Acc:HGNC:26777]	-
ENSG00000124762	14598.9	13341.4	3208.35	3165.71	13970.2	3187.03	2.13197	1.41493e-307	2.28426e-304	CDKN1A	6	36676460	36687339	+	3050	protein_coding	cyclin dependent kinase inhibitor 1A [Source:HGNC Symbol;Acc:HGNC:1784]	-
ENSG00000100219	2891.59	2788	10324.8	10441.2	2839.79	10383	-1.87035	1.28893e-267	1.89168e-264	XBP1	22	28794555	28800597	-	3028	protein_coding	X-box binding protein 1 [Source:HGNC Symbol;Acc:HGNC:12801]	TF_bZIP
ENSG00000106105	2065.99	2255.06	9235.75	9136.57	2160.53	9186.16	-2.08807	5.3883e-266	7.24905e-263	GARS	7	30594681	30634033	+	4152	protein_coding	glycyl-tRNA synthetase [Source:HGNC Symbol;Acc:HGNC:4162]	-
ENSG00000105281	2381.84	2344.54	9264.24	8779.15	2363.19	9021.7	-1.93281	2.32286e-245	2.88464e-242	SLC1A5	19	46774883	46788594	-	3332	protein_coding	solute carrier family 1 member 5 [Source:HGNC Symbol;Acc:HGNC:10943]	-
ENSG00000065911	2551.76	2530.48	9152.2	9795.14	2541.12	9473.67	-1.8983	2.03263e-233	2.34392e-230	MTHFD2	2	74198562	74217565	+	4870	protein_coding	methylenetetrahydrofolate dehydrogenase (NADP+ dependent) 2, methenyltetrahydrofolate cyclohydrolase [Source:HGNC Symbol;Acc:HGNC:7434]	-
ENSG00000112715	446.782	372.86	3460.92	3411.63	409.821	3436.27	-3.06797	3.44523e-226	3.70799e-223	VEGFA	6	43770184	43786487	+	14431	protein_coding	vascular endothelial growth factor A [Source:HGNC Symbol;Acc:HGNC:12680]	-
ENSG00000113739	149.927	165.053	2228.47	2299.77	157.49	2264.12	-3.8454	4.58343e-218	4.62468e-215	STC2	5	173314713	173329503	-	6128	protein_coding	stanniocalcin 2 [Source:HGNC Symbol;Acc:HGNC:11374]	-
ENSG00000111371	1307.36	1301.53	5520.37	5435.26	1304.45	5477.82	-2.07022	1.52442e-214	1.44766e-211	SLC38A1	12	46183063	46270017	-	10015	protein_coding	solute carrier family 38 member 1 [Source:HGNC Symbol;Acc:HGNC:13447]	-
ENSG00000090861	2411.82	2287.87	8199.85	8101.83	2349.85	8150.84	-1.79444	1.79244e-210	1.60762e-207	AARS	16	70252295	70289543	-	4498	protein_coding	alanyl-tRNA synthetase [Source:HGNC Symbol;Acc:HGNC:20]	-
ENSG00000197746	20840.8	20407.9	7877.02	7460.98	20624.4	7669	1.42702	1.46735e-205	1.24679e-202	PSAP	10	71816298	71851375	-	3239	protein_coding	prosaposin [Source:HGNC Symbol;Acc:HGNC:9498]	-
ENSG00000139514	2560.75	2782.03	9160.74	9321.01	2671.39	9240.88	-1.79036	6.18472e-205	4.99231e-202	SLC7A1	13	29509410	29595688	-	7692	protein_coding	solute carrier family 7 member 1 [Source:HGNC Symbol;Acc:HGNC:11057]	-
ENSG00000168209	794.613	739.754	4051.5	4383.85	767.183	4217.67	-2.45862	2.87464e-200	2.20991e-197	DDIT4	10	72273920	72276036	+	2058	protein_coding	DNA damage inducible transcript 4 [Source:HGNC Symbol;Acc:HGNC:24944]	-
ENSG00000087086	61916.8	56949.2	22702.5	23044.6	59433	22873.5	1.3776	5.13207e-197	3.76601e-194	FTL	19	48965301	48966878	+	878	protein_coding	ferritin light chain [Source:HGNC Symbol;Acc:HGNC:3999]	-
ENSG00000100889	838.591	769.583	3989.79	4083.74	804.087	4036.76	-2.32776	1.04009e-190	7.30051e-188	PCK2	14	24094053	24110598	+	4189	protein_coding	phosphoenolpyruvate carboxykinase 2, mitochondrial [Source:HGNC Symbol;Acc:HGNC:8725]	-
ENSG00000166123	356.826	313.202	2712.71	2637.39	335.014	2675.05	-2.99749	1.2645e-190	8.50588e-188	GPT2	16	46884378	46931297	+	6354	protein_coding	glutamic--pyruvic transaminase 2 [Source:HGNC Symbol;Acc:HGNC:18062]	-
ENSG00000167703	2769.65	2659.74	390.243	412.646	2714.69	401.445	2.75835	2.64076e-180	1.70529e-177	SLC43A2	17	1569267	1628886	-	10606	protein_coding	solute carrier family 43 member 2 [Source:HGNC Symbol;Acc:HGNC:23087]	-
ENSG00000110077	2670.7	2598.09	364.607	400.142	2634.39	382.374	2.78581	5.09973e-176	3.16654e-173	MS4A6A	11	60172014	60184666	-	5791	protein_coding	membrane spanning 4-domains A6A [Source:HGNC Symbol;Acc:HGNC:13375]	-
ENSG00000140105	2914.58	2954.05	8822.72	8493.64	2934.31	8658.18	-1.56114	2.77725e-174	1.66059e-171	WARS	14	100333788	100376805	-	6358	protein_coding	tryptophanyl-tRNA synthetase [Source:HGNC Symbol;Acc:HGNC:12729]	-
ENSG00000115165	2438.81	2508.6	359.859	341.788	2473.71	350.824	2.81706	4.87619e-173	2.81147e-170	CYTIP	2	157414619	157488961	-	3428	protein_coding	cytohesin 1 interacting protein [Source:HGNC Symbol;Acc:HGNC:9506]	-
ENSG00000100292	1964.04	1746.97	32.2829	25.0089	1855.51	28.6459	6.00997	6.62571e-167	3.68846e-164	HMOX1	22	35380361	35394214	+	2405	protein_coding	heme oxygenase 1 [Source:HGNC Symbol;Acc:HGNC:5013]	-
ENSG00000168003	2339.86	2374.37	6845.87	6978.52	2357.12	6912.19	-1.55205	9.11204e-156	4.90349e-153	SLC3A2	11	62856102	62888875	+	5178	protein_coding	solute carrier family 3 member 2 [Source:HGNC Symbol;Acc:HGNC:11026]	-
ENSG00000134684	2359.85	2323.66	6813.59	6794.08	2341.76	6803.83	-1.53877	1.62788e-153	8.47756e-151	YARS	1	32775237	32818153	-	8212	protein_coding	tyrosyl-tRNA synthetase [Source:HGNC Symbol;Acc:HGNC:12840]	-
ENSG00000182199	2661.7	2526.5	7460.2	7687.1	2594.1	7573.65	-1.54569	1.03166e-152	5.20475e-150	SHMT2	12	57229327	57234935	+	4838	protein_coding	serine hydroxymethyltransferase 2 [Source:HGNC Symbol;Acc:HGNC:10852]	-
ENSG00000134294	2625.72	3088.28	10049.5	9817.02	2857	9933.25	-1.79776	1.32351e-152	6.47479e-150	SLC38A2	12	46358189	46372867	-	6602	protein_coding	solute carrier family 38 member 2 [Source:HGNC Symbol;Acc:HGNC:13448]	-
ENSG00000101439	8462.87	7485.04	2377.54	2382.09	7973.96	2379.82	1.74444	4.63462e-148	2.20063e-145	CST3	20	23626706	23638473	-	3695	protein_coding	cystatin C [Source:HGNC Symbol;Acc:HGNC:2475]	-
ENSG00000158517	5756.19	5275.72	1553.38	1621.41	5515.96	1587.39	1.79729	3.03018e-144	1.39769e-141	NCF1	7	74773962	74789315	+	3462	protein_coding	neutrophil cytosolic factor 1 [Source:HGNC Symbol;Acc:HGNC:7660]	-
ENSG00000255833	2709.68	2692.55	539.314	560.615	2701.11	549.965	2.29665	5.77878e-143	2.59146e-140	TIFAB	5	135444218	135452399	-	5923	protein_coding	TIFA inhibitor [Source:HGNC Symbol;Acc:HGNC:34024]	-
ENSG00000127951	1689.18	2003.5	18.9899	16.6726	1846.34	17.8313	6.69022	4.17739e-139	1.8227e-136	FGL2	7	77193371	77199848	-	4604	protein_coding	fibrinogen like 2 [Source:HGNC Symbol;Acc:HGNC:3696]	-
ENSG00000196365	3308.39	2998.79	8894.89	8914.62	3153.59	8904.75	-1.49761	8.45915e-139	3.5938e-136	LONP1	19	5691834	5720572	-	5085	protein_coding	lon peptidase 1, mitochondrial [Source:HGNC Symbol;Acc:HGNC:9479]	-
ENSG00000159388	2133.96	2064.15	350.364	363.671	2099.06	357.017	2.55621	1.3519e-132	5.59615e-130	BTG2	1	203305491	203309602	+	2757	protein_coding	BTG anti-proliferation factor 2 [Source:HGNC Symbol;Acc:HGNC:1131]	-
ENSG00000166986	2436.81	2291.85	6552.48	6541.9	2364.33	6547.19	-1.46948	5.47596e-129	2.2101e-126	MARS	12	57475445	57517569	+	7028	protein_coding	methionyl-tRNA synthetase [Source:HGNC Symbol;Acc:HGNC:6898]	-
ENSG00000169504	1101.46	1200.11	4056.25	3984.75	1150.79	4020.5	-1.80477	1.39349e-126	5.48696e-124	CLIC4	1	24745357	24844324	+	4495	protein_coding	chloride intracellular channel 4 [Source:HGNC Symbol;Acc:HGNC:13518]	-
ENSG00000182578	2383.84	2223.24	442.465	448.076	2303.54	445.271	2.37125	1.4833e-125	5.70153e-123	CSF1R	5	150053291	150113372	-	5151	protein_coding	colony stimulating factor 1 receptor [Source:HGNC Symbol;Acc:HGNC:2433]	-
ENSG00000196305	3416.33	3576.47	8553.07	8707.25	3496.4	8630.16	-1.30345	2.55767e-125	9.60256e-123	IARS	9	92210207	92293756	-	7401	protein_coding	isoleucyl-tRNA synthetase [Source:HGNC Symbol;Acc:HGNC:5330]	-
ENSG00000106070	454.778	420.586	2280.69	2216.41	437.682	2248.55	-2.36121	8.39982e-124	3.08197e-121	GRB10	7	50590063	50793462	-	9795	protein_coding	growth factor receptor bound protein 10 [Source:HGNC Symbol;Acc:HGNC:4564]	-
ENSG00000148180	5192.47	4677.16	1501.15	1429.67	4934.81	1465.41	1.75129	7.88919e-122	2.83029e-119	GSN	9	121207794	121332843	+	11018	protein_coding	gelsolin [Source:HGNC Symbol;Acc:HGNC:4620]	-
ENSG00000173812	4939.59	4811.39	10831.9	10968.5	4875.49	10900.2	-1.16071	2.75893e-120	9.68265e-118	EIF1	17	41688885	41692668	+	3623	protein_coding	eukaryotic translation initiation factor 1 [Source:HGNC Symbol;Acc:HGNC:3249]	-
ENSG00000128272	5385.37	4965.5	12130.8	12383.6	5175.44	12257.2	-1.24385	1.06535e-118	3.65938e-116	ATF4	22	39519695	39522685	+	2514	protein_coding	activating transcription factor 4 [Source:HGNC Symbol;Acc:HGNC:786]	TF_bZIP
ENSG00000184575	2675.7	2915.27	7328.22	7373.45	2795.48	7350.83	-1.39476	1.25027e-116	4.20507e-114	XPOT	12	64404350	64451127	+	7364	protein_coding	exportin for tRNA [Source:HGNC Symbol;Acc:HGNC:12826]	-
ENSG00000072310	1829.11	1727.09	5084.55	5394.62	1778.1	5239.59	-1.55896	2.35985e-116	7.77497e-114	SREBF1	17	17810399	17837002	-	8030	protein_coding	sterol regulatory element binding transcription factor 1 [Source:HGNC Symbol;Acc:HGNC:11289]	bHLH
ENSG00000145287	4453.83	4260.55	1433.74	1453.64	4357.19	1443.69	1.59375	5.18109e-115	1.67287e-112	PLAC8	4	83090048	83137075	-	3853	protein_coding	placenta specific 8 [Source:HGNC Symbol;Acc:HGNC:19254]	-
ENSG00000143333	1045.49	1062.9	3503.64	3473.11	1054.2	3488.37	-1.72644	1.08103e-114	3.422e-112	RGS16	1	182598623	182604408	-	2427	protein_coding	regulator of G protein signaling 16 [Source:HGNC Symbol;Acc:HGNC:9997]	-
ENSG00000116852	2484.79	2563.29	6356.88	6559.62	2524.04	6458.25	-1.35529	2.00541e-114	6.22602e-112	KIF21B	1	200969390	201023700	-	12150	protein_coding	kinesin family member 21B [Source:HGNC Symbol;Acc:HGNC:29442]	-
ENSG00000251562	4557.78	4820.34	1624.59	1573.47	4689.06	1599.03	1.55184	7.19349e-112	2.19116e-109	MALAT1	11	65497688	65506516	+	8829	lincRNA	metastasis associated lung adenocarcinoma transcript 1 [Source:HGNC Symbol;Acc:HGNC:29665]	-
ENSG00000187735	3303.39	3500.91	8127.69	8135.18	3402.15	8131.43	-1.25704	2.47234e-111	7.39139e-109	TCEA1	8	53966552	54022529	-	4415	protein_coding	transcription elongation factor A1 [Source:HGNC Symbol;Acc:HGNC:11612]	-
ENSG00000133706	4402.85	4585.68	10032.4	9968.12	4494.27	10000.3	-1.15388	5.11711e-111	1.50201e-108	LARS	5	146113038	146182660	-	8118	protein_coding	leucyl-tRNA synthetase [Source:HGNC Symbol;Acc:HGNC:6512]	-
ENSG00000060982	2346.86	2723.37	7216.17	7200.47	2535.11	7208.32	-1.50757	1.02287e-104	2.9026e-102	BCAT1	12	24810022	24949459	-	11775	protein_coding	branched chain amino acid transaminase 1 [Source:HGNC Symbol;Acc:HGNC:976]	-
ENSG00000059588	6518.82	6848.69	2657.64	2752.02	6683.76	2704.83	1.30536	1.02483e-104	2.9026e-102	TARBP1	1	234391313	234479103	-	7743	protein_coding	TAR (HIV-1) RNA binding protein 1 [Source:HGNC Symbol;Acc:HGNC:11568]	-
ENSG00000187840	2040.01	1762.88	5644.76	5867.71	1901.44	5756.23	-1.59799	1.2575e-104	3.50019e-102	EIF4EBP1	8	38030341	38060365	+	1073	protein_coding	eukaryotic translation initiation factor 4E binding protein 1 [Source:HGNC Symbol;Acc:HGNC:3288]	-
ENSG00000101188	918.552	923.699	3042.19	3070.88	921.125	3056.53	-1.73039	6.62948e-104	1.81401e-101	NTSR1	20	62708837	62762771	+	4237	protein_coding	neurotensin receptor 1 [Source:HGNC Symbol;Acc:HGNC:8039]	-
ENSG00000169403	1024.5	1035.06	88.3032	60.4381	1029.78	74.3706	3.78381	7.80249e-98	2.06497e-95	PTAFR	1	28147166	28193936	-	4706	protein_coding	platelet activating factor receptor [Source:HGNC Symbol;Acc:HGNC:9582]	-
ENSG00000140968	10744.8	10281	4925.04	5028.87	10512.9	4976.95	1.07892	1.93326e-97	5.03397e-95	IRF8	16	85898803	85922609	+	5162	protein_coding	interferon regulatory factor 8 [Source:HGNC Symbol;Acc:HGNC:5358]	IRF
ENSG00000204525	17400.5	16058.8	7949.19	8060.15	16729.7	8004.67	1.06353	7.79907e-97	1.96732e-94	HLA-C	6	31268749	31272130	-	2507	protein_coding	major histocompatibility complex, class I, C [Source:HGNC Symbol;Acc:HGNC:4933]	-
ENSG00000011600	2970.55	2597.09	718.769	704.416	2783.82	711.593	1.96772	2.29198e-96	5.69258e-94	TYROBP	19	35904401	35908295	-	907	protein_coding	TYRO protein tyrosine kinase binding protein [Source:HGNC Symbol;Acc:HGNC:12449]	-
ENSG00000175899	993.516	995.288	94.0002	90.6571	994.402	92.3287	3.42826	1.09186e-94	2.67076e-92	A2M	12	9067664	9116229	-	6384	protein_coding	alpha-2-macroglobulin [Source:HGNC Symbol;Acc:HGNC:7]	-
ENSG00000169508	1894.08	2140.71	431.072	378.259	2017.4	404.665	2.31619	1.24475e-94	2.9993e-92	GPR183	13	99294530	99307405	-	1700	protein_coding	G protein-coupled receptor 183 [Source:HGNC Symbol;Acc:HGNC:3128]	-
ENSG00000113407	4497.81	4773.6	9867.17	9821.19	4635.71	9844.18	-1.08648	2.18766e-93	5.19376e-91	TARS	5	33440696	33469539	+	5718	protein_coding	threonyl-tRNA synthetase [Source:HGNC Symbol;Acc:HGNC:11572]	-
ENSG00000130592	922.55	798.418	32.2829	37.5133	860.484	34.8981	4.62762	6.19467e-92	1.44937e-89	LSP1	11	1852970	1892267	+	5399	protein_coding	lymphocyte specific protein 1 [Source:HGNC Symbol;Acc:HGNC:6707]	-
ENSG00000025708	6557.8	5621.74	2086.99	2127.84	6089.77	2107.42	1.531	2.12623e-91	4.90369e-89	TYMP	22	50525752	50530056	-	3320	protein_coding	thymidine phosphorylase [Source:HGNC Symbol;Acc:HGNC:3148]	-
ENSG00000101160	3465.31	3330.88	1158.39	1178.54	3398.1	1168.46	1.54027	3.17686e-91	7.22355e-89	CTSZ	20	58995185	59007247	-	2038	protein_coding	cathepsin Z [Source:HGNC Symbol;Acc:HGNC:2547]	-
ENSG00000110619	870.576	876.967	2751.64	2877.06	873.771	2814.35	-1.68729	5.1405e-91	1.15262e-88	CARS	11	3000922	3057613	-	10037	protein_coding	cysteinyl-tRNA synthetase [Source:HGNC Symbol;Acc:HGNC:1493]	-
ENSG00000266976	2487.79	2473.8	725.415	659.609	2480.79	692.512	1.83987	9.0632e-91	2.00433e-88	AC079466.1	19	28606688	28615229	+	4453	lincRNA	uncharacterized LOC102724908 [Source:NCBI gene;Acc:102724908]	-
ENSG00000171791	1919.06	2099.95	5226.03	5119.52	2009.51	5172.78	-1.36413	1.18763e-90	2.59095e-88	BCL2	18	63123346	63320128	-	11765	protein_coding	BCL2, apoptosis regulator [Source:HGNC Symbol;Acc:HGNC:990]	-
ENSG00000136068	7921.14	8165.14	3823.62	3845.11	8043.14	3834.37	1.06881	9.41747e-88	2.00047e-85	FLNB	3	58008400	58172251	+	13952	protein_coding	filamin B [Source:HGNC Symbol;Acc:HGNC:3755]	-
ENSG00000167680	1311.36	1147.41	161.414	175.062	1229.39	168.238	2.87061	1.08006e-87	2.26447e-85	SEMA6B	19	4542593	4559808	-	4412	protein_coding	semaphorin 6B [Source:HGNC Symbol;Acc:HGNC:10739]	-
ENSG00000136960	2426.82	2341.56	697.88	689.828	2384.19	693.854	1.78066	2.04778e-87	4.23839e-85	ENPP2	8	119557086	119673453	-	6729	protein_coding	ectonucleotide pyrophosphatase/phosphodiesterase 2 [Source:HGNC Symbol;Acc:HGNC:3357]	-
ENSG00000164754	5190.47	5750	11770	11954.2	5470.23	11862.1	-1.11663	2.66298e-87	5.44192e-85	RAD21	8	116845935	116874866	-	6192	protein_coding	RAD21 cohesin complex component [Source:HGNC Symbol;Acc:HGNC:9811]	-
ENSG00000074706	934.544	1084.77	100.647	100.035	1009.66	100.341	3.3308	5.74064e-87	1.15846e-84	IPCEF1	6	154154496	154356792	-	8474	protein_coding	interaction protein for cytohesin exchange factors 1 [Source:HGNC Symbol;Acc:HGNC:21204]	-
ENSG00000128965	10.9946	13.9201	980.83	971.178	12.4574	976.004	-6.29145	1.29916e-86	2.58934e-84	CHAC1	15	40952962	40956519	+	2058	protein_coding	ChaC glutathione specific gamma-glutamylcyclotransferase 1 [Source:HGNC Symbol;Acc:HGNC:28680]	-
ENSG00000178726	4059.02	4059.7	1580.91	1609.95	4059.36	1595.43	1.34746	9.247e-86	1.82053e-83	THBD	20	23045633	23049741	-	4109	protein_coding	thrombomodulin [Source:HGNC Symbol;Acc:HGNC:11784]	-
ENSG00000146192	1095.47	1034.07	120.586	77.1107	1064.77	98.8484	3.42157	2.48791e-84	4.72528e-82	FGD2	6	37005646	37029070	+	10167	protein_coding	FYVE, RhoGEF and PH domain containing 2 [Source:HGNC Symbol;Acc:HGNC:3664]	-
ENSG00000120254	2386.84	2425.08	5446.31	5459.23	2405.96	5452.77	-1.18036	3.17776e-84	5.96533e-82	MTHFD1L	6	150865549	151101887	+	5021	protein_coding	methylenetetrahydrofolate dehydrogenase (NADP+ dependent) 1 like [Source:HGNC Symbol;Acc:HGNC:21055]	-
ENSG00000141506	2346.86	2216.28	669.395	622.096	2281.57	645.745	1.82019	1.10257e-82	2.02272e-80	PIK3R5	17	8878911	8965712	-	7506	protein_coding	phosphoinositide-3-kinase regulatory subunit 5 [Source:HGNC Symbol;Acc:HGNC:30035]	-
ENSG00000179163	1478.28	1482.49	316.182	283.434	1480.39	299.808	2.30238	1.12862e-82	2.04725e-80	FUCA1	1	23845077	23868294	-	2047	protein_coding	alpha-L-fucosidase 1 [Source:HGNC Symbol;Acc:HGNC:4006]	-
ENSG00000132274	2676.69	2965.98	883.981	843.007	2821.34	863.494	1.7077	1.53566e-82	2.75463e-80	TRIM22	11	5689689	5737089	+	6020	protein_coding	tripartite motif containing 22 [Source:HGNC Symbol;Acc:HGNC:16379]	-
ENSG00000074935	215.895	247.579	1335.94	1298.38	231.737	1317.16	-2.50687	1.84202e-82	3.26787e-80	TUBE1	6	112070777	112087529	-	6973	protein_coding	tubulin epsilon 1 [Source:HGNC Symbol;Acc:HGNC:20775]	-
ENSG00000170345	3032.52	3031.6	1081.48	1040.99	3032.06	1061.24	1.51419	2.584e-82	4.53436e-80	FOS	14	75278774	75282230	+	3238	protein_coding	Fos proto-oncogene, AP-1 transcription factor subunit [Source:HGNC Symbol;Acc:HGNC:3796]	TF_bZIP
ENSG00000164938	1088.47	1115.6	163.313	167.768	1102.03	165.541	2.73536	1.02185e-81	1.77385e-79	TP53INP1	8	94925972	94949411	-	5676	protein_coding	tumor protein p53 inducible nuclear protein 1 [Source:HGNC Symbol;Acc:HGNC:18022]	-
ENSG00000136938	3343.37	3198.64	6877.2	6931.62	3271.01	6904.41	-1.07777	7.15009e-80	1.22799e-77	ANP32B	9	97983361	98015943	+	1850	protein_coding	acidic nuclear phosphoprotein 32 family member B [Source:HGNC Symbol;Acc:HGNC:16677]	-
ENSG00000128604	1652.19	1469.57	308.586	333.452	1560.88	321.019	2.28258	1.04251e-79	1.7716e-77	IRF5	7	128937612	128950035	+	4375	protein_coding	interferon regulatory factor 5 [Source:HGNC Symbol;Acc:HGNC:6120]	IRF
ENSG00000120699	909.557	886.91	2661.44	2655.11	898.233	2658.27	-1.56535	7.71531e-79	1.29746e-76	EXOSC8	13	36998816	37009613	+	3630	protein_coding	exosome component 8 [Source:HGNC Symbol;Acc:HGNC:17035]	-
ENSG00000136628	4271.92	4674.17	9298.42	9562.77	4473.05	9430.59	-1.076	3.09276e-78	5.14737e-76	EPRS	1	219968601	220046658	-	5450	protein_coding	glutamyl-prolyl-tRNA synthetase [Source:HGNC Symbol;Acc:HGNC:3418]	-
ENSG00000135842	546.733	567.742	1957.86	1992.37	557.238	1975.12	-1.82548	8.22519e-78	1.35497e-75	FAM129A	1	184790724	184974550	-	8372	protein_coding	family with sequence similarity 129 member A [Source:HGNC Symbol;Acc:HGNC:16784]	-
ENSG00000147852	340.834	385.786	1635.03	1568.26	363.31	1601.65	-2.14036	1.66191e-77	2.68299e-75	VLDLR	9	2621834	2660053	+	9339	protein_coding	very low density lipoprotein receptor [Source:HGNC Symbol;Acc:HGNC:12698]	-
ENSG00000139626	1020.5	1037.05	151.919	159.432	1028.78	155.676	2.7251	2.64047e-76	4.22057e-74	ITGB7	12	53191318	53207307	-	4481	protein_coding	integrin subunit beta 7 [Source:HGNC Symbol;Acc:HGNC:6162]	-
ENSG00000164032	3059.51	3041.54	6316.05	6326.2	3050.53	6321.13	-1.05112	4.42149e-76	6.99809e-74	H2AFZ	4	99948086	99950388	-	2303	protein_coding	H2A histone family member Z [Source:HGNC Symbol;Acc:HGNC:4741]	-
ENSG00000026508	8020.09	8236.73	3870.15	4098.33	8128.41	3984.24	1.02898	4.49576e-76	7.04656e-74	CD44	11	35138870	35232402	+	10004	protein_coding	CD44 molecule (Indian blood group) [Source:HGNC Symbol;Acc:HGNC:1681]	-
ENSG00000165168	902.56	970.43	107.293	124.002	936.495	115.648	3.02006	5.82661e-76	9.0447e-74	CYBB	X	37780011	37813461	+	4423	protein_coding	cytochrome b-245 beta chain [Source:HGNC Symbol;Acc:HGNC:2578]	-
ENSG00000135679	4086.01	4808.4	1546.73	1565.14	4447.21	1555.93	1.51521	3.10346e-75	4.77165e-73	MDM2	12	68808176	68850686	+	13284	protein_coding	MDM2 proto-oncogene [Source:HGNC Symbol;Acc:HGNC:6973]	-
ENSG00000095970	1171.43	1030.09	173.758	155.263	1100.76	164.511	2.74051	4.26316e-75	6.49287e-73	TREM2	6	41158506	41163186	-	1095	protein_coding	triggering receptor expressed on myeloid cells 2 [Source:HGNC Symbol;Acc:HGNC:17761]	-
ENSG00000165178	3655.22	3137.99	1111.86	1126.44	3396.6	1119.15	1.60176	4.08699e-74	6.16639e-72	NCF1C	7	75156639	75172044	-	1427	unprocessed_pseudogene	neutrophil cytosolic factor 1C pseudogene [Source:HGNC Symbol;Acc:HGNC:32523]	-
ENSG00000120280	3014.53	3148.93	1158.39	1054.54	3081.73	1106.46	1.47699	1.8286e-72	2.73341e-70	CXorf21	X	30558824	30577844	-	1855	protein_coding	chromosome X open reading frame 21 [Source:HGNC Symbol;Acc:HGNC:25667]	-
ENSG00000146733	413.798	419.592	1585.66	1633.91	416.695	1609.79	-1.94967	3.78035e-72	5.59908e-70	PSPH	7	56011051	56051604	-	2762	protein_coding	phosphoserine phosphatase [Source:HGNC Symbol;Acc:HGNC:9577]	-
ENSG00000104055	2781.64	2513.57	798.527	880.521	2647.61	839.524	1.65789	8.96698e-72	1.31603e-69	TGM5	15	43232595	43266857	-	3631	protein_coding	transglutaminase 5 [Source:HGNC Symbol;Acc:HGNC:11781]	-
ENSG00000177706	4504.8	4013.96	1683.46	1620.37	4259.38	1651.91	1.36623	1.81066e-71	2.63346e-69	FAM20C	7	192969	260745	+	4629	protein_coding	FAM20C, golgi associated secretory pathway kinase [Source:HGNC Symbol;Acc:HGNC:22140]	-
ENSG00000162894	942.54	832.224	101.596	115.666	887.382	108.631	3.03231	1.10931e-70	1.59899e-68	FCMR	1	206904386	206923247	-	2348	protein_coding	Fc fragment of IgM receptor [Source:HGNC Symbol;Acc:HGNC:14315]	-
ENSG00000137841	3321.38	3262.28	1331.19	1281.7	3291.83	1306.45	1.3329	1.18776e-70	1.69692e-68	PLCB2	15	40278176	40307935	-	7350	protein_coding	phospholipase C beta 2 [Source:HGNC Symbol;Acc:HGNC:9055]	-
ENSG00000173334	2381.84	2293.84	752.951	796.116	2337.84	774.533	1.59433	1.20933e-70	1.71258e-68	TRIB1	8	125430321	125438405	+	4138	protein_coding	tribbles pseudokinase 1 [Source:HGNC Symbol;Acc:HGNC:16891]	-
ENSG00000172403	473.769	474.278	1678.71	1778.76	474.024	1728.73	-1.86644	1.6704e-70	2.34495e-68	SYNPO2	4	118850688	119061247	+	14034	protein_coding	synaptopodin 2 [Source:HGNC Symbol;Acc:HGNC:17732]	-
ENSG00000014257	1399.32	1340.31	313.334	318.863	1369.81	316.098	2.11575	4.24478e-70	5.90756e-68	ACPP	3	132317367	132368298	+	4193	protein_coding	acid phosphatase, prostate [Source:HGNC Symbol;Acc:HGNC:125]	-
ENSG00000101347	925.549	977.391	142.425	149.011	951.47	145.718	2.70772	9.54183e-70	1.31661e-67	SAMHD1	20	36889773	36951901	-	11261	protein_coding	SAM and HD domain containing deoxynucleoside triphosphate triphosphohydrolase 1 [Source:HGNC Symbol;Acc:HGNC:15925]	-
ENSG00000136161	1487.27	1507.35	368.405	304.275	1497.31	336.34	2.15211	1.03093e-69	1.41046e-67	RCBTB2	13	48488959	48533256	-	3545	protein_coding	RCC1 and BTB domain containing protein 2 [Source:HGNC Symbol;Acc:HGNC:1914]	-
ENSG00000155368	2286.89	2195.4	751.052	708.585	2241.14	729.818	1.61803	1.29265e-69	1.75366e-67	DBI	2	119366921	119372560	+	2509	protein_coding	diazepam binding inhibitor, acyl-CoA binding protein [Source:HGNC Symbol;Acc:HGNC:2690]	-
ENSG00000100439	1155.44	1155.37	221.233	237.584	1155.4	229.408	2.33342	5.22451e-69	7.02871e-67	ABHD4	14	22598237	22613215	+	4070	protein_coding	abhydrolase domain containing 4 [Source:HGNC Symbol;Acc:HGNC:20154]	-
ENSG00000135549	648.684	667.171	50.3233	43.7655	657.927	47.0444	3.80279	6.50959e-69	8.68519e-67	PKIB	6	122471917	122726373	+	3432	protein_coding	cAMP-dependent protein kinase inhibitor beta [Source:HGNC Symbol;Acc:HGNC:9018]	-
ENSG00000134531	742.638	696.005	70.2628	59.3961	719.322	64.8294	3.46856	6.64745e-69	8.79642e-67	EMP1	12	13196716	13219939	+	7838	protein_coding	epithelial membrane protein 1 [Source:HGNC Symbol;Acc:HGNC:3333]	-
ENSG00000136279	5505.32	5278.7	2535.16	2360.21	5392.01	2447.68	1.13894	7.7032e-69	1.01106e-66	DBNL	7	44044640	44069456	+	12587	protein_coding	drebrin like [Source:HGNC Symbol;Acc:HGNC:2696]	-
ENSG00000169896	1245.39	1182.22	261.112	231.332	1213.8	246.222	2.29985	4.68385e-68	6.09807e-66	ITGAM	16	31259967	31332892	+	5688	protein_coding	integrin subunit alpha M [Source:HGNC Symbol;Acc:HGNC:6149]	-
ENSG00000185198	1991.03	1782.77	4439.85	4612.05	1886.9	4525.95	-1.26213	7.32285e-68	9.45761e-66	PRSS57	19	685546	695498	-	1090	protein_coding	serine protease 57 [Source:HGNC Symbol;Acc:HGNC:31397]	-
ENSG00000076641	2692.69	3071.37	6454.68	6586.71	2882.03	6520.69	-1.17785	1.10847e-67	1.42025e-65	PAG1	8	80967810	81112068	-	11023	protein_coding	phosphoprotein membrane anchor with glycosphingolipid microdomains 1 [Source:HGNC Symbol;Acc:HGNC:30043]	-
ENSG00000139679	888.567	866.03	109.192	135.465	877.298	122.328	2.84581	6.6708e-66	8.47979e-64	LPAR6	13	48389567	48444704	-	4348	protein_coding	lysophosphatidic acid receptor 6 [Source:HGNC Symbol;Acc:HGNC:15520]	-
ENSG00000154188	432.789	488.198	1742.33	1644.33	460.494	1693.33	-1.87876	1.07378e-65	1.35431e-63	ANGPT1	8	107249482	107498055	-	7128	protein_coding	angiopoietin 1 [Source:HGNC Symbol;Acc:HGNC:484]	-
ENSG00000142765	1008.51	817.309	2844.69	2881.23	912.909	2862.96	-1.64902	2.28503e-65	2.85965e-63	SYTL1	1	27342020	27353937	+	5584	protein_coding	synaptotagmin like 1 [Source:HGNC Symbol;Acc:HGNC:15584]	-
ENSG00000131747	2718.67	3031.6	6141.34	6337.66	2875.14	6239.5	-1.11768	5.25357e-65	6.52412e-63	TOP2A	17	40388516	40417950	-	6437	protein_coding	DNA topoisomerase II alpha [Source:HGNC Symbol;Acc:HGNC:11989]	-
ENSG00000064687	2080.99	1987.59	679.84	658.567	2034.29	669.203	1.60367	3.45767e-64	4.22883e-62	ABCA7	19	1040101	1065572	+	8367	protein_coding	ATP binding cassette subfamily A member 7 [Source:HGNC Symbol;Acc:HGNC:37]	-
ENSG00000131724	1846.1	1951.8	606.728	590.835	1898.95	598.781	1.66483	7.40154e-64	8.98425e-62	IL13RA1	X	118727572	118794539	+	4372	protein_coding	interleukin 13 receptor subunit alpha 1 [Source:HGNC Symbol;Acc:HGNC:5974]	-
ENSG00000169429	548.732	617.456	18.9899	14.5885	583.094	16.7892	5.11106	1.39694e-63	1.683e-61	CXCL8	4	73740506	73743716	+	2274	protein_coding	C-X-C motif chemokine ligand 8 [Source:HGNC Symbol;Acc:HGNC:6025]	-
ENSG00000135636	1338.35	1300.54	3088.71	3199.05	1319.44	3143.88	-1.25249	4.81262e-61	5.63007e-59	DYSF	2	71453722	71686768	+	8386	protein_coding	dysferlin [Source:HGNC Symbol;Acc:HGNC:3097]	-
ENSG00000133101	1150.44	1142.44	242.122	268.845	1146.44	255.483	2.16725	6.94743e-61	8.06901e-59	CCNA1	13	36431520	36442882	+	2400	protein_coding	cyclin A1 [Source:HGNC Symbol;Acc:HGNC:1577]	-
ENSG00000153879	1448.29	1362.18	3317.54	3291.79	1405.24	3304.67	-1.23375	9.23066e-61	1.06443e-58	CEBPG	19	33373330	33382686	+	4411	protein_coding	CCAAT enhancer binding protein gamma [Source:HGNC Symbol;Acc:HGNC:1837]	C/EBP
ENSG00000130766	587.713	538.907	1776.51	1805.85	563.31	1791.18	-1.66889	2.26429e-60	2.59253e-58	SESN2	1	28259527	28282491	+	3453	protein_coding	sestrin 2 [Source:HGNC Symbol;Acc:HGNC:20746]	-
ENSG00000064601	2469.8	2255.06	786.183	864.89	2362.43	825.537	1.51768	1.23269e-58	1.39165e-56	CTSA	20	45890144	45898820	+	5856	protein_coding	cathepsin A [Source:HGNC Symbol;Acc:HGNC:9251]	-
ENSG00000130529	5211.46	4596.62	2189.54	2103.87	4904.04	2146.71	1.1916	1.89511e-58	2.10998e-56	TRPM4	19	49157741	49211836	+	6604	protein_coding	transient receptor potential cation channel subfamily M member 4 [Source:HGNC Symbol;Acc:HGNC:17993]	-
ENSG00000271503	1290.37	1263.75	2987.12	2967.72	1277.06	2977.42	-1.22127	1.76686e-57	1.92731e-55	CCL5	17	35871491	35880793	-	1512	protein_coding	C-C motif chemokine ligand 5 [Source:HGNC Symbol;Acc:HGNC:10632]	-
ENSG00000178695	1381.33	1401.95	398.789	404.31	1391.64	401.549	1.7933	2.24324e-56	2.43052e-54	KCTD12	13	76880166	76886390	-	6225	protein_coding	potassium channel tetramerization domain containing 12 [Source:HGNC Symbol;Acc:HGNC:14678]	-
ENSG00000156802	1833.11	2047.25	4253.75	4267.14	1940.18	4260.44	-1.13476	1.28523e-55	1.38325e-53	ATAD2	8	123319850	123416350	-	7118	protein_coding	ATPase family, AAA domain containing 2 [Source:HGNC Symbol;Acc:HGNC:30123]	-
ENSG00000115902	1139.44	1097.7	2655.74	2723.88	1118.57	2689.81	-1.26576	2.39778e-55	2.56356e-53	SLC1A4	2	64988477	65023865	+	6939	protein_coding	solute carrier family 1 member 4 [Source:HGNC Symbol;Acc:HGNC:10942]	-
ENSG00000072778	6238.96	5708.24	2927.3	3033.37	5973.6	2980.33	1.0033	1.45934e-54	1.53984e-52	ACADVL	17	7217125	7225273	+	4865	protein_coding	acyl-CoA dehydrogenase very long chain [Source:HGNC Symbol;Acc:HGNC:92]	-
ENSG00000182557	589.712	481.238	1749.92	1857.95	535.475	1803.94	-1.75216	1.76154e-54	1.84665e-52	SPNS3	17	4433688	4488208	+	2684	protein_coding	sphingolipid transporter 3 (putative) [Source:HGNC Symbol;Acc:HGNC:28433]	-
ENSG00000104870	632.692	584.645	70.2628	71.9005	608.668	71.0816	3.09851	1.61926e-53	1.66505e-51	FCGRT	19	49506816	49526333	+	4173	protein_coding	Fc fragment of IgG receptor and transporter [Source:HGNC Symbol;Acc:HGNC:3621]	-
ENSG00000140526	2844.61	2855.61	1121.36	1244.19	2850.11	1182.77	1.26968	2.15953e-53	2.20655e-51	ABHD2	15	89087459	89202360	+	10345	protein_coding	abhydrolase domain containing 2 [Source:HGNC Symbol;Acc:HGNC:18717]	-
ENSG00000166428	3745.17	3337.84	1544.83	1474.48	3541.51	1509.66	1.22981	2.97424e-53	3.01988e-51	PLD4	14	104924713	104937790	+	6977	protein_coding	phospholipase D family member 4 [Source:HGNC Symbol;Acc:HGNC:23792]	-
ENSG00000076003	2241.91	2390.28	4598.41	4806.91	2316.09	4702.66	-1.0216	3.97889e-53	4.0147e-51	MCM6	2	135839626	135876426	-	4118	protein_coding	minichromosome maintenance complex component 6 [Source:HGNC Symbol;Acc:HGNC:6949]	-
ENSG00000151012	671.673	827.252	2331.01	2199.74	749.462	2265.38	-1.59591	6.32783e-53	6.34512e-51	SLC7A11	4	138164097	138242349	-	9645	protein_coding	solute carrier family 7 member 11 [Source:HGNC Symbol;Acc:HGNC:11059]	-
ENSG00000118503	1802.12	1875.24	3920.47	3761.75	1838.68	3841.11	-1.063	2.60313e-52	2.59413e-50	TNFAIP3	6	137867188	137883312	+	5051	protein_coding	TNF alpha induced protein 3 [Source:HGNC Symbol;Acc:HGNC:11896]	-
ENSG00000124151	3443.32	3761.41	1560.02	1675.59	3602.37	1617.81	1.1554	2.38887e-50	2.30934e-48	NCOA3	20	47501902	47656877	+	8402	protein_coding	nuclear receptor coactivator 3 [Source:HGNC Symbol;Acc:HGNC:7670]	-
ENSG00000104490	2632.72	2648.8	1107.11	1172.29	2640.76	1139.7	1.21279	2.658e-50	2.55421e-48	NCALD	8	101686543	102124907	-	8042	protein_coding	neurocalcin delta [Source:HGNC Symbol;Acc:HGNC:7655]	-
ENSG00000076554	1039.49	1119.57	2587.38	2525.9	1079.53	2556.64	-1.2439	8.67465e-50	8.23785e-48	TPD52	8	80034745	80231232	-	8197	protein_coding	tumor protein D52 [Source:HGNC Symbol;Acc:HGNC:12005]	-
ENSG00000214021	2705.68	2632.89	1189.72	1167.08	2669.29	1178.4	1.17945	2.28153e-49	2.15398e-47	TTLL3	3	9808086	9855138	+	10365	protein_coding	tubulin tyrosine ligase like 3 [Source:HGNC Symbol;Acc:HGNC:24483]	-
ENSG00000164284	321.843	319.168	1123.25	1185.84	320.506	1154.55	-1.84867	3.06857e-49	2.88017e-47	GRPEL2	5	149345430	149354583	+	4419	protein_coding	GrpE like 2, mitochondrial [Source:HGNC Symbol;Acc:HGNC:21060]	-
ENSG00000128165	67.9669	69.6005	542.163	596.045	68.7837	569.104	-3.04814	4.09353e-49	3.82e-47	ADM2	22	50481556	50486440	+	4276	protein_coding	adrenomedullin 2 [Source:HGNC Symbol;Acc:HGNC:28898]	-
ENSG00000135916	4491.81	4182	2043.32	2189.32	4336.9	2116.32	1.03553	1.60596e-48	1.48152e-46	ITM2C	2	230864639	230879248	+	2611	protein_coding	integral membrane protein 2C [Source:HGNC Symbol;Acc:HGNC:6175]	-
ENSG00000221963	954.535	1098.69	2644.35	2504.01	1026.61	2574.18	-1.32635	3.20247e-48	2.92094e-46	APOL6	22	35648395	35668409	+	10121	protein_coding	apolipoprotein L6 [Source:HGNC Symbol;Acc:HGNC:14870]	-
ENSG00000120802	2004.02	2200.37	4342.05	4219.2	2102.2	4280.63	-1.02599	3.24559e-48	2.94365e-46	TMPO	12	98515512	98550379	+	8593	protein_coding	thymopoietin [Source:HGNC Symbol;Acc:HGNC:11875]	-
ENSG00000155304	495.758	500.13	1468.87	1475.52	497.944	1472.2	-1.56389	4.14954e-48	3.74246e-46	HSPA13	21	14371115	14383484	-	4194	protein_coding	heat shock protein family A (Hsp70) member 13 [Source:HGNC Symbol;Acc:HGNC:11375]	-
ENSG00000110324	561.726	468.312	42.7274	52.1018	515.019	47.4146	3.445	8.25507e-48	7.40388e-46	IL10RA	11	117986348	118003037	+	8102	protein_coding	interleukin 10 receptor subunit alpha [Source:HGNC Symbol;Acc:HGNC:5964]	-
ENSG00000144354	999.513	1124.55	2519.01	2615.51	1062.03	2567.26	-1.27321	8.52941e-48	7.60767e-46	CDCA7	2	173354820	173368997	+	3934	protein_coding	cell division cycle associated 7 [Source:HGNC Symbol;Acc:HGNC:14628]	-
ENSG00000110031	2326.87	2247.1	893.476	976.388	2286.98	934.932	1.29127	1.75147e-47	1.54512e-45	LPXN	11	58526871	58578220	-	2467	protein_coding	leupaxin [Source:HGNC Symbol;Acc:HGNC:14061]	-
ENSG00000132846	569.722	606.519	1615.09	1669.34	588.121	1642.22	-1.48128	4.30265e-47	3.7547e-45	ZBED3	5	77072072	77087323	-	6514	protein_coding	zinc finger BED-type containing 3 [Source:HGNC Symbol;Acc:HGNC:20711]	zf-BED
ENSG00000136732	475.768	417.603	1390.06	1429.67	446.686	1409.87	-1.65819	5.79581e-47	5.03051e-45	GYPC	2	126655933	126696670	+	3812	protein_coding	glycophorin C (Gerbich blood group) [Source:HGNC Symbol;Acc:HGNC:4704]	-
ENSG00000140044	169.917	129.258	794.729	803.41	149.588	799.069	-2.4175	7.70129e-47	6.64864e-45	JDP2	14	75427716	75474111	+	6235	protein_coding	Jun dimerization protein 2 [Source:HGNC Symbol;Acc:HGNC:17546]	TF_bZIP
ENSG00000070081	1246.39	1255.79	2702.27	2736.39	1251.09	2719.33	-1.12	1.7601e-46	1.49553e-44	NUCB2	11	17208153	17349980	+	9025	protein_coding	nucleobindin 2 [Source:HGNC Symbol;Acc:HGNC:8044]	-
ENSG00000132334	1555.24	1493.43	538.365	535.607	1524.34	536.986	1.50516	4.02387e-46	3.40112e-44	PTPRE	10	127907061	128085855	+	11235	protein_coding	protein tyrosine phosphatase, receptor type E [Source:HGNC Symbol;Acc:HGNC:9669]	-
ENSG00000026559	200.902	187.921	835.557	869.058	194.412	852.308	-2.13213	4.64538e-46	3.90599e-44	KCNG1	20	51003656	51023129	-	5437	protein_coding	potassium voltage-gated channel modifier subfamily G member 1 [Source:HGNC Symbol;Acc:HGNC:6248]	-
ENSG00000184730	1441.3	1325.39	456.708	438.697	1383.35	447.703	1.6271	7.20385e-46	6.02585e-44	APOBR	16	28494649	28498970	+	3792	protein_coding	apolipoprotein B receptor [Source:HGNC Symbol;Acc:HGNC:24087]	-
ENSG00000089041	740.639	745.72	1847.72	1914.22	743.18	1880.97	-1.33953	8.08444e-46	6.72759e-44	P2RX7	12	121132819	121188032	+	5546	protein_coding	purinergic receptor P2X 7 [Source:HGNC Symbol;Acc:HGNC:8537]	-
ENSG00000198795	1714.16	1804.64	3587.2	3501.24	1759.4	3544.22	-1.01046	1.3732e-45	1.13687e-43	ZNF521	18	25061926	25352190	-	6223	protein_coding	zinc finger protein 521 [Source:HGNC Symbol;Acc:HGNC:24605]	zf-C2H2
ENSG00000002726	734.642	686.063	130.081	138.591	710.352	134.336	2.40361	1.38533e-45	1.14106e-43	AOC1	7	150824627	150861504	+	3824	protein_coding	amine oxidase, copper containing 1 [Source:HGNC Symbol;Acc:HGNC:80]	-
ENSG00000278540	1154.44	1313.46	2832.35	2829.13	1233.95	2830.74	-1.19785	1.73872e-45	1.42487e-43	ACACA	17	37084988	37406818	-	13008	protein_coding	acetyl-CoA carboxylase alpha [Source:HGNC Symbol;Acc:HGNC:84]	-
ENSG00000107798	2870.6	2847.66	1247.64	1364.03	2859.13	1305.83	1.1313	3.8437e-45	3.11822e-43	LIPA	10	89213569	89414557	-	4910	protein_coding	lipase A, lysosomal acid type [Source:HGNC Symbol;Acc:HGNC:6617]	-
ENSG00000168297	1561.24	1648.54	3310.89	3263.66	1604.89	3287.28	-1.03446	3.86385e-45	3.1189e-43	PXK	3	58332880	58426126	+	5354	protein_coding	PX domain containing serine/threonine kinase like [Source:HGNC Symbol;Acc:HGNC:23326]	-
ENSG00000110042	707.655	694.017	139.576	114.624	700.836	127.1	2.46023	4.4684e-45	3.58895e-43	DTX4	11	59171430	59208587	+	6072	protein_coding	deltex E3 ubiquitin ligase 4 [Source:HGNC Symbol;Acc:HGNC:29151]	-
ENSG00000134986	778.62	776.543	1905.64	1931.94	777.582	1918.79	-1.30307	4.77383e-45	3.81529e-43	NREP	5	111662621	111997464	-	9337	protein_coding	neuronal regeneration related protein [Source:HGNC Symbol;Acc:HGNC:16834]	-
ENSG00000182487	2183.94	2063.16	864.042	899.277	2123.55	881.66	1.26852	9.15786e-45	7.21193e-43	NCF1B	7	73220624	73235945	+	1902	transcribed_unprocessed_pseudogene	neutrophil cytosolic factor 1B pseudogene [Source:HGNC Symbol;Acc:HGNC:32522]	-
ENSG00000136868	623.696	714.897	1833.48	1779.8	669.296	1806.64	-1.43264	2.40852e-44	1.87841e-42	SLC31A1	9	113221562	113264492	+	5127	protein_coding	solute carrier family 31 member 1 [Source:HGNC Symbol;Acc:HGNC:11016]	-
ENSG00000204899	690.663	691.034	1819.24	1718.32	690.849	1768.78	-1.35657	1.21641e-43	9.39607e-42	MZT1	13	72708357	72727687	-	2299	protein_coding	mitotic spindle organizing protein 1 [Source:HGNC Symbol;Acc:HGNC:33830]	-
ENSG00000120833	1308.36	1264.74	2693.72	2739.51	1286.55	2716.62	-1.07824	5.64264e-43	4.29692e-41	SOCS2	12	93569814	93583487	+	6776	protein_coding	suppressor of cytokine signaling 2 [Source:HGNC Symbol;Acc:HGNC:19382]	-
ENSG00000100448	121.941	102.412	614.324	686.702	112.176	650.513	-2.5355	5.94488e-43	4.50583e-41	CTSG	14	24573522	24576260	-	1374	protein_coding	cathepsin G [Source:HGNC Symbol;Acc:HGNC:2532]	-
ENSG00000135709	931.546	941.596	223.132	261.551	936.571	242.341	1.95227	2.33868e-42	1.75608e-40	KIAA0513	16	85027751	85094230	+	8837	protein_coding	KIAA0513 [Source:HGNC Symbol;Acc:HGNC:29058]	-
ENSG00000143575	856.582	877.961	2031.92	2004.88	867.272	2018.4	-1.21871	6.21985e-42	4.62734e-40	HAX1	1	154272511	154275875	+	2155	protein_coding	HCLS1 associated protein X-1 [Source:HGNC Symbol;Acc:HGNC:16915]	-
ENSG00000111981	20.9898	16.903	358.91	376.175	18.9464	367.542	-4.27802	7.69032e-42	5.69507e-40	ULBP1	6	149964007	149973710	+	3142	protein_coding	UL16 binding protein 1 [Source:HGNC Symbol;Acc:HGNC:14893]	-
ENSG00000013364	1743.15	1563.03	624.769	558.531	1653.09	591.65	1.48132	9.70393e-42	7.12092e-40	MVP	16	29820394	29848039	+	6141	protein_coding	major vault protein [Source:HGNC Symbol;Acc:HGNC:7531]	-
ENSG00000113389	514.749	612.485	1566.67	1653.71	563.617	1610.19	-1.51415	1.341e-41	9.79596e-40	NPR3	5	32689070	32791724	+	9866	protein_coding	natriuretic peptide receptor 3 [Source:HGNC Symbol;Acc:HGNC:7945]	-
ENSG00000164985	446.782	493.17	1340.69	1360.9	469.976	1350.79	-1.52302	5.31543e-41	3.83091e-39	PSIP1	9	15464066	15511019	-	6768	protein_coding	PC4 and SFRS1 interacting protein 1 [Source:HGNC Symbol;Acc:HGNC:9527]	-
ENSG00000178789	973.525	917.733	233.576	271.971	945.629	252.774	1.90521	9.32943e-41	6.66435e-39	CD300LB	17	74521174	74531474	-	2720	protein_coding	CD300 molecule like family member b [Source:HGNC Symbol;Acc:HGNC:30811]	-
ENSG00000113580	1483.28	1616.72	3155.18	3138.61	1550	3146.9	-1.02165	1.09965e-40	7.82056e-39	NR3C1	5	143277931	143435512	-	9172	protein_coding	nuclear receptor subfamily 3 group C member 1 [Source:HGNC Symbol;Acc:HGNC:7978]	ESR-like
ENSG00000172667	1659.19	1672.4	676.042	592.919	1665.8	634.48	1.39137	2.36648e-40	1.66106e-38	ZMAT3	3	179017223	179072279	-	9646	protein_coding	zinc finger matrin-type 3 [Source:HGNC Symbol;Acc:HGNC:29983]	-
ENSG00000117984	2013.02	1734.05	731.112	690.87	1873.53	710.991	1.39737	2.78869e-40	1.94894e-38	CTSD	11	1752752	1764573	-	3126	protein_coding	cathepsin D [Source:HGNC Symbol;Acc:HGNC:2529]	-
ENSG00000171848	966.529	999.265	2350	2136.17	982.897	2243.09	-1.19075	1.21344e-39	8.40762e-38	RRM2	2	10120698	10131419	+	5323	protein_coding	ribonucleotide reductase regulatory subunit M2 [Source:HGNC Symbol;Acc:HGNC:10452]	-
ENSG00000198860	284.861	295.305	1060.59	942.001	290.083	1001.29	-1.78781	4.03802e-39	2.75062e-37	TSEN15	1	184051651	184123978	+	10197	protein_coding	tRNA splicing endonuclease subunit 15 [Source:HGNC Symbol;Acc:HGNC:16791]	-
ENSG00000229191	120.941	109.372	671.294	576.246	115.157	623.77	-2.43812	4.391e-39	2.9785e-37	AL358473.1	1	201023949	201028792	+	3508	antisense	novel transcript, antisense KIF21B	-
ENSG00000121064	1967.04	1914.02	832.709	862.806	1940.53	847.757	1.19504	6.56986e-39	4.41932e-37	SCPEP1	17	56978105	57006768	+	3853	protein_coding	serine carboxypeptidase 1 [Source:HGNC Symbol;Acc:HGNC:29507]	-
ENSG00000149294	1242.39	1270.71	2647.2	2537.36	1256.55	2592.28	-1.04493	8.74922e-39	5.86089e-37	NCAM1	11	112961247	113278436	+	12737	protein_coding	neural cell adhesion molecule 1 [Source:HGNC Symbol;Acc:HGNC:7656]	-
ENSG00000087253	1820.11	1967.71	791.88	812.788	1893.91	802.334	1.23934	1.30887e-38	8.73157e-37	LPCAT2	16	55508998	55586670	+	7439	protein_coding	lysophosphatidylcholine acyltransferase 2 [Source:HGNC Symbol;Acc:HGNC:26032]	-
ENSG00000139289	467.772	509.078	66.4648	76.0686	488.425	71.2667	2.7791	2.83374e-38	1.88263e-36	PHLDA1	12	76025447	76033932	-	8069	protein_coding	pleckstrin homology like domain family A member 1 [Source:HGNC Symbol;Acc:HGNC:8933]	-
ENSG00000134243	1531.25	1642.57	615.274	643.978	1586.91	629.626	1.3341	6.34104e-38	4.14453e-36	SORT1	1	109309568	109397951	-	9160	protein_coding	sortilin 1 [Source:HGNC Symbol;Acc:HGNC:11186]	-
ENSG00000197903	866.577	740.749	181.354	205.281	803.663	193.317	2.05708	1.35746e-37	8.80116e-36	HIST1H2BK	6	27146418	27146798	-	381	protein_coding	histone cluster 1 H2B family member k [Source:HGNC Symbol;Acc:HGNC:13954]	-
ENSG00000180573	644.686	605.525	136.728	118.792	625.105	127.76	2.28867	2.0729e-37	1.3386e-35	HIST1H2AC	6	26124145	26139116	+	1668	protein_coding	histone cluster 1 H2A family member c [Source:HGNC Symbol;Acc:HGNC:4733]	-
ENSG00000130066	1886.08	1789.73	799.476	796.116	1837.9	797.796	1.20392	2.8048e-37	1.80401e-35	SAT1	X	23783173	23786226	+	2498	protein_coding	spermidine/spermine N1-acetyltransferase 1 [Source:HGNC Symbol;Acc:HGNC:10540]	-
ENSG00000167747	2492.78	2045.26	4686.72	4662.07	2269.02	4674.39	-1.04277	7.34184e-37	4.6481e-35	C19orf48	19	50797704	50804929	-	3256	protein_coding	chromosome 19 open reading frame 48 [Source:HGNC Symbol;Acc:HGNC:29667]	-
ENSG00000140525	926.548	967.448	2019.58	2172.65	946.998	2096.11	-1.14595	1.41636e-36	8.89718e-35	FANCI	15	89243949	89317261	+	7766	protein_coding	FA complementation group I [Source:HGNC Symbol;Acc:HGNC:25568]	-
ENSG00000172216	353.827	351.98	1069.13	1040.99	352.904	1055.06	-1.58011	2.15626e-36	1.34925e-34	CEBPB	20	50190734	50192689	+	1956	protein_coding	CCAAT enhancer binding protein beta [Source:HGNC Symbol;Acc:HGNC:1834]	C/EBP
ENSG00000106665	818.601	760.635	219.334	189.651	789.618	204.492	1.94732	4.25412e-36	2.59164e-34	CLIP2	7	74289475	74405943	+	7315	protein_coding	CAP-Gly domain containing linker protein 2 [Source:HGNC Symbol;Acc:HGNC:2586]	-
ENSG00000071794	888.567	967.448	2009.14	2129.92	928.007	2069.53	-1.15681	4.8581e-36	2.94847e-34	HLTF	3	149030127	149086554	-	6024	protein_coding	helicase like transcription factor [Source:HGNC Symbol;Acc:HGNC:11099]	-
ENSG00000235316	571.721	537.913	110.142	103.162	554.817	106.652	2.37812	5.02293e-36	3.03709e-34	DUSP8P5	10	73731824	73733638	+	1815	processed_pseudogene	dual specificity phosphatase 8 pseudogene 5 [Source:HGNC Symbol;Acc:HGNC:45003]	-
ENSG00000266714	1728.16	1586.89	695.032	677.324	1657.52	686.178	1.27212	5.83871e-36	3.51717e-34	MYO15B	17	75588058	75626501	+	12761	protein_coding	myosin XVB [Source:HGNC Symbol;Acc:HGNC:14083]	-
ENSG00000035928	1033.5	1089.75	2272.15	2196.61	1061.62	2234.38	-1.07373	8.9377e-36	5.34408e-34	RFC1	4	39287456	39366375	-	6719	protein_coding	replication factor C subunit 1 [Source:HGNC Symbol;Acc:HGNC:9969]	-
ENSG00000187210	1454.29	1595.84	582.991	626.264	1525.07	604.627	1.33543	3.0151e-35	1.77003e-33	GCNT1	9	76419850	76651203	+	9251	protein_coding	glucosaminyl (N-acetyl) transferase 1, core 2 [Source:HGNC Symbol;Acc:HGNC:4203]	-
ENSG00000142405	53.9737	35.7946	393.092	410.562	44.8841	401.827	-3.16254	3.78661e-35	2.21489e-33	NLRP12	19	53793603	53824394	-	5088	protein_coding	NLR family pyrin domain containing 12 [Source:HGNC Symbol;Acc:HGNC:22938]	-
ENSG00000121807	2422.82	2611.01	1232.45	1246.28	2516.92	1239.36	1.02216	5.84748e-35	3.408e-33	CCR2	3	46353734	46360928	+	3733	protein_coding	C-C motif chemokine receptor 2 [Source:HGNC Symbol;Acc:HGNC:1603]	-
ENSG00000171631	1112.46	984.351	324.728	350.124	1048.4	337.426	1.63631	6.64567e-35	3.85927e-33	P2RY6	11	73264505	73298617	+	3976	protein_coding	pyrimidinergic receptor P2Y6 [Source:HGNC Symbol;Acc:HGNC:8543]	-
ENSG00000162645	1088.47	1041.03	374.102	355.334	1064.75	364.718	1.54509	6.85842e-35	3.96854e-33	GBP2	1	89106132	89150456	-	6276	protein_coding	guanylate binding protein 2 [Source:HGNC Symbol;Acc:HGNC:4183]	-
ENSG00000162607	992.516	1046.99	2106.93	2209.12	1019.75	2158.02	-1.08125	8.5478e-35	4.91088e-33	USP1	1	62436297	62451804	+	4263	protein_coding	ubiquitin specific peptidase 1 [Source:HGNC Symbol;Acc:HGNC:12607]	-
ENSG00000108055	985.52	1072.84	2237.96	2147.64	1029.18	2192.8	-1.09142	1.04049e-34	5.93559e-33	SMC3	10	110567691	110604636	+	4275	protein_coding	structural maintenance of chromosomes 3 [Source:HGNC Symbol;Acc:HGNC:2468]	-
ENSG00000147434	344.832	466.324	32.2829	45.8496	405.578	39.0662	3.38226	1.05555e-34	6.00028e-33	CHRNA6	8	42752620	42796392	-	2596	protein_coding	cholinergic receptor nicotinic alpha 6 subunit [Source:HGNC Symbol;Acc:HGNC:15963]	-
ENSG00000168386	440.785	472.289	76.9092	68.7744	456.537	72.8418	2.64611	3.18858e-34	1.76289e-32	FILIP1L	3	99830141	100114513	-	5903	protein_coding	filamin A interacting protein 1 like [Source:HGNC Symbol;Acc:HGNC:24589]	-
ENSG00000110719	4877.62	4122.34	2329.12	2158.06	4499.98	2243.59	1.00375	3.75306e-34	2.0679e-32	TCIRG1	11	68039016	68050895	+	4384	protein_coding	T cell immune regulator 1, ATPase H+ transporting V0 subunit a3 [Source:HGNC Symbol;Acc:HGNC:11647]	-
ENSG00000196743	1723.16	1797.68	779.537	796.116	1760.42	787.826	1.16017	4.09962e-34	2.25117e-32	GM2A	5	151212150	151270440	+	4479	protein_coding	GM2 ganglioside activator [Source:HGNC Symbol;Acc:HGNC:4367]	-
ENSG00000077935	148.927	143.178	601.031	658.567	146.053	629.799	-2.10802	5.44723e-34	2.96095e-32	SMC1B	22	45344063	45413619	-	4253	protein_coding	structural maintenance of chromosomes 1B [Source:HGNC Symbol;Acc:HGNC:11112]	-
ENSG00000073008	854.583	754.669	1804.04	1901.72	804.626	1852.88	-1.20322	8.194e-34	4.43906e-32	PVR	19	44643798	44663583	+	3519	protein_coding	poliovirus receptor [Source:HGNC Symbol;Acc:HGNC:9705]	-
ENSG00000147443	2751.66	2456.9	1184.97	1293.17	2604.28	1239.07	1.07219	1.67244e-33	9.03006e-32	DOK2	8	21908873	21913860	-	2211	protein_coding	docking protein 2 [Source:HGNC Symbol;Acc:HGNC:2991]	-
ENSG00000168071	1545.25	1387.04	602.93	559.573	1466.14	581.252	1.3341	2.29248e-33	1.23366e-31	CCDC88B	11	64340223	64357534	+	8331	protein_coding	coiled-coil domain containing 88B [Source:HGNC Symbol;Acc:HGNC:26757]	-
ENSG00000149635	338.835	358.94	1005.52	1017.03	348.887	1011.27	-1.53525	2.68543e-33	1.43555e-31	OCSTAMP	20	46540946	46550574	-	2043	protein_coding	osteoclast stimulatory transmembrane protein [Source:HGNC Symbol;Acc:HGNC:16116]	-
ENSG00000010404	847.587	833.218	260.162	257.383	840.402	258.773	1.69926	2.96461e-33	1.57956e-31	IDS	X	149476990	149521096	-	9292	protein_coding	iduronate 2-sulfatase [Source:HGNC Symbol;Acc:HGNC:5389]	-
ENSG00000144746	2344.86	2665.7	1213.46	1162.91	2505.28	1188.18	1.07595	2.99559e-33	1.59082e-31	ARL6IP5	3	69084944	69106066	+	2522	protein_coding	ADP ribosylation factor like GTPase 6 interacting protein 5 [Source:HGNC Symbol;Acc:HGNC:16937]	-
ENSG00000127415	788.616	645.296	180.404	167.768	716.956	174.086	2.04118	6.25446e-33	3.28899e-31	IDUA	4	986997	1004506	+	4000	protein_coding	iduronidase, alpha-L- [Source:HGNC Symbol;Acc:HGNC:5391]	-
ENSG00000167716	2369.84	2150.66	1064.39	1100.39	2260.25	1082.39	1.0625	7.78689e-33	4.08154e-31	WDR81	17	1716523	1738599	+	7913	protein_coding	WD repeat domain 81 [Source:HGNC Symbol;Acc:HGNC:26600]	-
ENSG00000080546	1547.25	1688.31	710.224	671.071	1617.78	690.647	1.22752	1.00836e-32	5.26826e-31	SESN1	6	108986437	109094819	-	5121	protein_coding	sestrin 1 [Source:HGNC Symbol;Acc:HGNC:21595]	-
ENSG00000077984	777.621	782.509	1704.35	1713.11	780.065	1708.73	-1.13123	1.40568e-32	7.27351e-31	CST7	20	24949230	24959928	+	930	protein_coding	cystatin F [Source:HGNC Symbol;Acc:HGNC:2479]	-
ENSG00000181852	1091.47	992.305	2191.44	2139.3	1041.89	2165.37	-1.05556	2.11941e-32	1.09315e-30	RNF41	12	56202175	56221933	-	6537	protein_coding	ring finger protein 41 [Source:HGNC Symbol;Acc:HGNC:18401]	-
ENSG00000104081	2148.95	1982.62	999.82	953.463	2065.79	976.642	1.08039	2.47984e-32	1.27498e-30	BMF	15	40087890	40108892	-	5447	protein_coding	Bcl2 modifying factor [Source:HGNC Symbol;Acc:HGNC:24132]	-
ENSG00000129566	1887.08	1975.66	870.688	935.748	1931.37	903.218	1.09709	3.06357e-32	1.56513e-30	TEP1	14	20365667	20413429	-	11328	protein_coding	telomerase associated protein 1 [Source:HGNC Symbol;Acc:HGNC:11726]	-
ENSG00000151725	298.854	364.906	991.275	1051.41	331.88	1021.34	-1.62138	3.41888e-32	1.74115e-30	CENPU	4	184694618	184734133	-	2953	protein_coding	centromere protein U [Source:HGNC Symbol;Acc:HGNC:21348]	-
ENSG00000168615	980.522	952.533	2018.63	1964.24	966.528	1991.43	-1.04307	7.51944e-32	3.80545e-30	ADAM9	8	38996869	39105144	+	6913	protein_coding	ADAM metallopeptidase domain 9 [Source:HGNC Symbol;Acc:HGNC:216]	-
ENSG00000184445	698.659	710.92	1560.02	1593.27	704.79	1576.65	-1.16148	1.23259e-31	6.17978e-30	KNTC1	12	122527246	122626396	+	11325	protein_coding	kinetochore associated 1 [Source:HGNC Symbol;Acc:HGNC:17255]	-
ENSG00000126003	764.627	841.172	1768.91	1760	802.9	1764.46	-1.13591	1.24071e-31	6.20122e-30	PLAGL2	20	32192503	32207791	-	5705	protein_coding	PLAG1 like zinc finger 2 [Source:HGNC Symbol;Acc:HGNC:9047]	zf-C2H2
ENSG00000250959	469.771	444.449	84.5052	82.3209	457.11	83.413	2.45378	1.39729e-31	6.96231e-30	GLUD1P3	10	73730562	73737311	+	1028	transcribed_unprocessed_pseudogene	glutamate dehydrogenase 1 pseudogene 3 [Source:HGNC Symbol;Acc:HGNC:4338]	-
ENSG00000181788	382.813	360.929	1051.09	1012.86	371.871	1031.98	-1.47275	1.47282e-31	7.31606e-30	SIAH2	3	150741127	150763477	-	2617	protein_coding	siah E3 ubiquitin protein ligase 2 [Source:HGNC Symbol;Acc:HGNC:10858]	-
ENSG00000066294	665.675	661.205	165.212	185.482	663.44	175.347	1.92121	1.88282e-31	9.29547e-30	CD84	1	160541095	160579516	-	9255	protein_coding	CD84 molecule [Source:HGNC Symbol;Acc:HGNC:1704]	-
ENSG00000123933	1734.15	1586.89	746.304	725.257	1660.52	735.781	1.17402	2.06086e-31	1.01435e-29	MXD4	4	2247432	2262294	-	7058	protein_coding	MAX dimerization protein 4 [Source:HGNC Symbol;Acc:HGNC:13906]	bHLH
ENSG00000119866	260.873	284.368	856.446	837.797	272.62	847.122	-1.63572	5.10906e-31	2.46948e-29	BCL11A	2	60450520	60555154	-	25422	protein_coding	B cell CLL/lymphoma 11A [Source:HGNC Symbol;Acc:HGNC:13221]	zf-C2H2
ENSG00000136770	803.608	776.543	1691.05	1701.65	790.076	1696.35	-1.10236	8.42681e-31	4.03687e-29	DNAJC1	10	21756537	22003769	-	2501	protein_coding	DnaJ heat shock protein family (Hsp40) member C1 [Source:HGNC Symbol;Acc:HGNC:20090]	MYB
ENSG00000217330	310.848	341.043	31.3334	39.5974	325.946	35.4654	3.20457	1.6987e-30	8.04215e-29	SSXP10	6	118589070	118589634	+	565	processed_pseudogene	SSX family pseudogene 10 [Source:HGNC Symbol;Acc:HGNC:30638]	-
ENSG00000163536	562.726	603.536	146.222	140.675	583.131	143.449	2.02279	2.79735e-30	1.30521e-28	SERPINI1	3	167735243	167825568	+	2418	protein_coding	serpin family I member 1 [Source:HGNC Symbol;Acc:HGNC:8943]	-
ENSG00000139668	1645.2	1613.74	764.345	740.888	1629.47	752.616	1.11413	2.82339e-30	1.30979e-28	WDFY2	13	51584455	51767707	+	16197	protein_coding	WD repeat and FYVE domain containing 2 [Source:HGNC Symbol;Acc:HGNC:20482]	-
ENSG00000228716	1109.46	1234.91	2286.39	2424.82	1172.19	2355.6	-1.00662	4.27033e-30	1.97537e-28	DHFR	5	80626228	80654983	-	4409	protein_coding	dihydrofolate reductase [Source:HGNC Symbol;Acc:HGNC:2861]	-
ENSG00000185432	963.53	888.898	322.829	317.821	926.214	320.325	1.53162	4.30573e-30	1.98605e-28	METTL7A	12	50923472	50932517	+	4083	protein_coding	methyltransferase like 7A [Source:HGNC Symbol;Acc:HGNC:24550]	-
ENSG00000104812	1668.19	1665.44	779.537	785.695	1666.81	782.616	1.09079	4.35109e-30	2.00125e-28	GYS1	19	48968125	48993310	-	4246	protein_coding	glycogen synthase 1 [Source:HGNC Symbol;Acc:HGNC:4706]	-
ENSG00000171522	926.548	822.281	289.596	281.35	874.415	285.473	1.61462	5.38376e-30	2.44832e-28	PTGER4	5	40679498	40693735	+	3961	protein_coding	prostaglandin E receptor 4 [Source:HGNC Symbol;Acc:HGNC:9596]	-
ENSG00000101445	894.564	905.801	300.041	321.989	900.183	311.015	1.53401	6.51997e-30	2.94841e-28	PPP1R16B	20	38805705	38923024	+	6400	protein_coding	protein phosphatase 1 regulatory subunit 16B [Source:HGNC Symbol;Acc:HGNC:15850]	-
ENSG00000003989	858.581	1055.94	2140.17	2123.67	957.261	2131.92	-1.15512	9.23592e-30	4.1418e-28	SLC7A2	8	17497088	17570573	+	7905	protein_coding	solute carrier family 7 member 2 [Source:HGNC Symbol;Acc:HGNC:11060]	-
ENSG00000055163	608.703	663.194	174.707	164.642	635.949	169.675	1.90542	9.64344e-30	4.31257e-28	CYFIP2	5	157266079	157395595	+	10498	protein_coding	cytoplasmic FMR1 interacting protein 2 [Source:HGNC Symbol;Acc:HGNC:13760]	-
ENSG00000140678	1317.36	1273.69	560.203	523.102	1295.52	541.653	1.25743	1.10913e-29	4.94636e-28	ITGAX	16	31355134	31382997	+	7074	protein_coding	integrin subunit alpha X [Source:HGNC Symbol;Acc:HGNC:6152]	-
ENSG00000125089	450.78	412.632	83.5557	71.9005	431.706	77.7281	2.47125	1.68023e-29	7.47264e-28	SH3TC1	4	8182072	8241803	+	10593	protein_coding	SH3 domain and tetratricopeptide repeats 1 [Source:HGNC Symbol;Acc:HGNC:26009]	-
ENSG00000185291	953.535	970.43	1941.72	1912.14	961.983	1926.93	-1.00229	2.45603e-29	1.08631e-27	IL3RA	X	1336616	1382689	+	1710	protein_coding	interleukin 3 receptor subunit alpha [Source:HGNC Symbol;Acc:HGNC:6012]	-
ENSG00000117298	306.85	331.1	881.133	954.505	318.975	917.819	-1.52435	3.53754e-29	1.56038e-27	ECE1	1	21217247	21345572	-	7333	protein_coding	endothelin converting enzyme 1 [Source:HGNC Symbol;Acc:HGNC:3146]	-
ENSG00000165175	1049.49	860.064	2068.95	2138.26	954.776	2103.61	-1.13959	3.59303e-29	1.58054e-27	MID1IP1	X	38801432	38806537	+	3790	protein_coding	MID1 interacting protein 1 [Source:HGNC Symbol;Acc:HGNC:20715]	-
ENSG00000113369	465.773	521.01	98.7477	110.456	493.391	104.602	2.23941	4.02534e-29	1.7659e-27	ARRDC3	5	91368724	91383359	-	4934	protein_coding	arrestin domain containing 3 [Source:HGNC Symbol;Acc:HGNC:29263]	-
ENSG00000070190	492.76	578.679	85.4547	124.002	535.719	104.729	2.35952	5.29575e-29	2.31693e-27	DAPP1	4	99816833	99870154	+	4548	protein_coding	dual adaptor of phosphotyrosine and 3-phosphoinositides 1 [Source:HGNC Symbol;Acc:HGNC:16500]	-
ENSG00000105223	2045	1754.93	837.456	882.605	1899.97	860.03	1.14386	5.39946e-29	2.35591e-27	PLD3	19	40348456	40380439	+	5184	protein_coding	phospholipase D family member 3 [Source:HGNC Symbol;Acc:HGNC:17158]	-
ENSG00000109805	633.691	715.891	1609.4	1489.07	674.791	1549.23	-1.19931	5.86027e-29	2.55009e-27	NCAPG	4	17810902	17844862	+	4921	protein_coding	non-SMC condensin I complex subunit G [Source:HGNC Symbol;Acc:HGNC:24304]	-
ENSG00000172164	563.725	520.016	1353.98	1244.19	541.87	1299.09	-1.2619	1.6403e-28	7.0805e-27	SNTB1	8	120535745	120813273	-	6868	protein_coding	syntrophin beta 1 [Source:HGNC Symbol;Acc:HGNC:11168]	-
ENSG00000139269	3.99805	6.96005	259.213	263.635	5.47905	261.424	-5.57538	2.05422e-28	8.79664e-27	INHBE	12	57452323	57459280	+	3015	protein_coding	inhibin subunit beta E [Source:HGNC Symbol;Acc:HGNC:24029]	-
ENSG00000168685	290.858	346.014	37.9799	38.5553	318.436	38.2676	3.05712	3.08275e-28	1.31314e-26	IL7R	5	35852695	35879603	+	6060	protein_coding	interleukin 7 receptor [Source:HGNC Symbol;Acc:HGNC:6024]	-
ENSG00000149554	416.797	424.563	1068.18	1049.33	420.68	1058.76	-1.33165	4.52418e-28	1.91702e-26	CHEK1	11	125625136	125676255	+	6558	protein_coding	checkpoint kinase 1 [Source:HGNC Symbol;Acc:HGNC:1925]	-
ENSG00000136490	1727.16	1454.65	698.83	648.147	1590.9	673.488	1.23952	5.56187e-28	2.35054e-26	LIMD2	17	63695902	63701172	-	4745	protein_coding	LIM domain containing 2 [Source:HGNC Symbol;Acc:HGNC:28142]	-
ENSG00000229314	28.9859	21.8745	263.011	291.77	25.4302	277.39	-3.4472	5.74955e-28	2.42352e-26	ORM1	9	114323056	114326475	+	901	protein_coding	orosomucoid 1 [Source:HGNC Symbol;Acc:HGNC:8498]	-
ENSG00000101773	490.761	492.175	1152.69	1197.3	491.468	1174.99	-1.2573	6.8918e-28	2.8899e-26	RBBP8	18	22798261	23026488	+	5091	protein_coding	RB binding protein 8, endonuclease [Source:HGNC Symbol;Acc:HGNC:9891]	-
ENSG00000131196	1799.12	1634.62	819.416	805.494	1716.87	812.455	1.07926	7.51761e-28	3.14415e-26	NFATC1	18	79395856	79529325	+	9068	protein_coding	nuclear factor of activated T cells 1 [Source:HGNC Symbol;Acc:HGNC:7775]	RHD
ENSG00000183010	796.612	635.354	1637.88	1779.8	715.983	1708.84	-1.25484	8.83722e-28	3.68651e-26	PYCR1	17	81932384	81942412	-	2886	protein_coding	pyrroline-5-carboxylate reductase 1 [Source:HGNC Symbol;Acc:HGNC:9721]	-
ENSG00000157693	345.831	371.866	964.689	946.169	358.849	955.429	-1.41282	1.1163e-27	4.64472e-26	TMEM268	9	114611206	114646422	+	4792	protein_coding	transmembrane protein 268 [Source:HGNC Symbol;Acc:HGNC:24513]	-
ENSG00000167291	258.874	278.402	795.678	788.821	268.638	792.25	-1.56029	1.91744e-27	7.9169e-26	TBC1D16	17	79932343	80035848	-	11555	protein_coding	TBC1 domain family member 16 [Source:HGNC Symbol;Acc:HGNC:28356]	-
ENSG00000167513	1025.5	782.509	3760.01	3892.01	904.005	3826.01	-2.08145	1.94397e-27	8.00598e-26	CDT1	16	88803213	88809258	+	3336	protein_coding	chromatin licensing and DNA replication factor 1 [Source:HGNC Symbol;Acc:HGNC:24576]	-
ENSG00000135253	242.882	234.653	11.394	16.6726	238.767	14.0333	4.09751	2.08114e-27	8.54908e-26	KCP	7	128862451	128910719	-	8259	protein_coding	kielin/chordin-like protein [Source:HGNC Symbol;Acc:HGNC:17585]	-
ENSG00000119714	307.85	261.499	32.2829	20.8407	284.675	26.5618	3.41354	2.20268e-27	9.02538e-26	GPR68	14	91232532	91253925	-	3278	protein_coding	G protein-coupled receptor 68 [Source:HGNC Symbol;Acc:HGNC:4519]	-
ENSG00000206190	1049.49	976.396	366.506	406.394	1012.94	386.45	1.3912	3.36996e-27	1.37385e-25	ATP10A	15	25677273	25865172	-	8409	protein_coding	ATPase phospholipid transporting 10A (putative) [Source:HGNC Symbol;Acc:HGNC:13542]	-
ENSG00000139572	220.892	248.573	715.921	757.56	234.733	736.74	-1.6498	3.72697e-27	1.50797e-25	GPR84	12	54362445	54364487	-	2043	protein_coding	G protein-coupled receptor 84 [Source:HGNC Symbol;Acc:HGNC:4535]	-
ENSG00000214787	336.836	396.723	59.8183	32.3031	366.779	46.0607	2.98405	4.22387e-27	1.7005e-25	MS4A4E	11	60201253	60243088	-	1558	protein_coding	membrane spanning 4-domains A4E [Source:HGNC Symbol;Acc:HGNC:14284]	-
ENSG00000132199	787.616	819.298	1628.39	1672.47	803.457	1650.43	-1.0384	4.47901e-27	1.79427e-25	ENOSF1	18	670324	712676	-	11398	protein_coding	enolase superfamily member 1 [Source:HGNC Symbol;Acc:HGNC:30365]	-
ENSG00000160211	1607.22	1513.31	737.759	749.224	1560.27	743.491	1.06952	1.02601e-26	4.05978e-25	G6PD	X	154531390	154547572	-	3995	protein_coding	glucose-6-phosphate dehydrogenase [Source:HGNC Symbol;Acc:HGNC:4057]	-
ENSG00000135269	601.707	594.588	1305.56	1341.1	598.147	1323.33	-1.14547	1.06403e-26	4.19991e-25	TES	7	116210493	116258783	+	4280	protein_coding	testin LIM domain protein [Source:HGNC Symbol;Acc:HGNC:14620]	-
ENSG00000131981	653.681	584.645	172.808	180.272	619.163	176.54	1.8108	1.13011e-26	4.44987e-25	LGALS3	14	55124110	55145413	+	2397	protein_coding	galectin 3 [Source:HGNC Symbol;Acc:HGNC:6563]	-
ENSG00000100100	482.765	399.706	88.3032	89.6151	441.235	88.9592	2.31049	1.16404e-26	4.57231e-25	PIK3IP1	22	31281593	31292534	-	3805	protein_coding	phosphoinositide-3-kinase interacting protein 1 [Source:HGNC Symbol;Acc:HGNC:24942]	-
ENSG00000128534	702.657	760.635	1571.42	1523.46	731.646	1547.44	-1.08077	1.38217e-26	5.37681e-25	LSM8	7	118184032	118192824	+	6210	protein_coding	LSM8 homolog, U6 small nuclear RNA associated [Source:HGNC Symbol;Acc:HGNC:20471]	-
ENSG00000169413	915.554	768.589	291.495	258.425	842.071	274.96	1.61349	1.78848e-26	6.90746e-25	RNASE6	14	20781051	20782467	+	1061	protein_coding	ribonuclease A family member k6 [Source:HGNC Symbol;Acc:HGNC:10048]	-
ENSG00000116016	255.875	269.454	25.6364	27.0929	262.664	26.3647	3.31765	2.43482e-26	9.33674e-25	EPAS1	2	46293667	46386703	+	7302	protein_coding	endothelial PAS domain protein 1 [Source:HGNC Symbol;Acc:HGNC:3374]	Others
ENSG00000178175	241.882	254.539	4.74748	4.16814	248.211	4.45781	5.79527	3.45361e-26	1.31809e-24	ZNF366	5	72442652	72507727	-	3975	protein_coding	zinc finger protein 366 [Source:HGNC Symbol;Acc:HGNC:18316]	zf-C2H2
ENSG00000120594	809.605	949.55	314.283	301.148	879.578	307.716	1.51483	4.51948e-26	1.71273e-24	PLXDC2	10	19816239	20289856	+	12567	protein_coding	plexin domain containing 2 [Source:HGNC Symbol;Acc:HGNC:21013]	-
ENSG00000163918	422.794	444.449	1058.69	1045.16	433.622	1051.93	-1.27856	5.34803e-26	2.02198e-24	RFC4	3	186789880	186807058	-	2997	protein_coding	replication factor C subunit 4 [Source:HGNC Symbol;Acc:HGNC:9972]	-
ENSG00000205744	1508.26	1304.51	631.415	548.111	1406.39	589.763	1.25266	6.34233e-26	2.3923e-24	DENND1C	19	6467207	6482557	-	4657	protein_coding	DENN domain containing 1C [Source:HGNC Symbol;Acc:HGNC:26225]	-
ENSG00000080986	299.854	315.191	835.557	839.881	307.522	837.719	-1.44572	7.35005e-26	2.75952e-24	NDC80	18	2571511	2616635	+	3600	protein_coding	NDC80, kinetochore complex component [Source:HGNC Symbol;Acc:HGNC:16909]	-
ENSG00000165983	703.657	665.182	1409.05	1567.22	684.42	1488.14	-1.12011	9.54253e-26	3.56608e-24	PTER	10	16436943	16513745	+	4003	protein_coding	phosphotriesterase related [Source:HGNC Symbol;Acc:HGNC:9590]	-
ENSG00000185760	448.781	518.027	1125.15	1255.65	483.404	1190.4	-1.29963	1.0161e-25	3.78844e-24	KCNQ5	6	72621792	73198851	+	7570	protein_coding	potassium voltage-gated channel subfamily Q member 5 [Source:HGNC Symbol;Acc:HGNC:6299]	-
ENSG00000197299	609.703	670.154	1378.67	1403.62	639.928	1391.15	-1.12016	1.15461e-25	4.29494e-24	BLM	15	90717327	90816165	+	6674	protein_coding	Bloom syndrome RecQ like helicase [Source:HGNC Symbol;Acc:HGNC:1058]	-
ENSG00000166037	668.674	796.429	1754.67	1553.68	732.552	1654.17	-1.17547	1.51124e-25	5.59574e-24	CEP57	11	95789965	95832693	+	7101	protein_coding	centrosomal protein 57 [Source:HGNC Symbol;Acc:HGNC:30794]	-
ENSG00000092470	290.858	310.22	797.577	857.596	300.539	827.587	-1.46097	2.67581e-25	9.81778e-24	WDR76	15	43826963	43868419	+	4078	protein_coding	WD repeat domain 76 [Source:HGNC Symbol;Acc:HGNC:25773]	-
ENSG00000135218	229.888	279.396	25.6364	22.9248	254.642	24.2806	3.38844	2.95338e-25	1.07872e-23	CD36	7	80369575	80679277	+	10880	protein_coding	CD36 molecule [Source:HGNC Symbol;Acc:HGNC:1663]	-
ENSG00000170312	604.705	643.308	1428.04	1305.67	624.007	1366.86	-1.13161	4.85972e-25	1.75515e-23	CDK1	10	60778331	60794852	+	3931	protein_coding	cyclin dependent kinase 1 [Source:HGNC Symbol;Acc:HGNC:1722]	-
ENSG00000161929	376.816	350.986	69.3133	67.7324	363.901	68.5228	2.40852	5.52841e-25	1.98776e-23	SCIMP	17	5208961	5234860	-	4208	protein_coding	SLP adaptor and CSK interacting membrane protein [Source:HGNC Symbol;Acc:HGNC:33504]	-
ENSG00000103489	1247.39	1375.11	603.88	576.246	1311.25	590.063	1.15162	6.63869e-25	2.37113e-23	XYLT1	16	17101769	17470881	-	11004	protein_coding	xylosyltransferase 1 [Source:HGNC Symbol;Acc:HGNC:15516]	-
ENSG00000106003	666.675	586.633	169.01	197.987	626.654	183.499	1.77365	6.81037e-25	2.42173e-23	LFNG	7	2512529	2529177	+	3418	protein_coding	LFNG O-fucosylpeptide 3-beta-N-acetylglucosaminyltransferase [Source:HGNC Symbol;Acc:HGNC:6560]	-
ENSG00000101935	369.82	348.003	934.305	894.067	358.911	914.186	-1.34911	9.42525e-25	3.32957e-23	AMMECR1	X	110194186	110440233	-	6516	protein_coding	Alport syndrome, mental retardation, midface hypoplasia and elliptocytosis chromosomal region gene 1 [Source:HGNC Symbol;Acc:HGNC:467]	-
ENSG00000164649	636.69	653.251	1384.37	1339.02	644.97	1361.69	-1.07825	1.14007e-24	4.00115e-23	CDCA7L	7	21900900	21946084	-	4074	protein_coding	cell division cycle associated 7 like [Source:HGNC Symbol;Acc:HGNC:30777]	-
ENSG00000092964	1423.31	1380.08	689.335	641.894	1401.69	665.614	1.07378	1.6795e-24	5.88153e-23	DPYSL2	8	26514022	26658178	+	7305	protein_coding	dihydropyrimidinase like 2 [Source:HGNC Symbol;Acc:HGNC:3014]	-
ENSG00000171657	200.902	226.699	8.54547	15.6305	213.8	12.088	4.15841	2.12205e-24	7.38325e-23	GPR82	X	41724155	41730135	+	3349	protein_coding	G protein-coupled receptor 82 [Source:HGNC Symbol;Acc:HGNC:4533]	-
ENSG00000101849	324.842	362.917	923.86	868.016	343.879	895.938	-1.38173	2.26105e-24	7.83311e-23	TBL1X	X	9463295	9741037	+	9092	protein_coding	transducin beta like 1 X-linked [Source:HGNC Symbol;Acc:HGNC:11585]	-
ENSG00000268758	563.725	499.135	150.02	139.633	531.43	144.827	1.87464	2.58972e-24	8.93342e-23	ADGRE4P	19	6952500	6997872	-	3321	transcribed_unprocessed_pseudogene	adhesion G protein-coupled receptor E4, pseudogene [Source:HGNC Symbol;Acc:HGNC:19240]	-
ENSG00000197122	309.849	291.328	41.7779	48.9757	300.588	45.3768	2.7304	3.30621e-24	1.13565e-22	SRC	20	37344685	37406050	+	6468	protein_coding	SRC proto-oncogene, non-receptor tyrosine kinase [Source:HGNC Symbol;Acc:HGNC:11283]	-
ENSG00000153044	350.829	421.58	982.729	989.934	386.205	986.332	-1.35258	3.35573e-24	1.15021e-22	CENPH	5	69189548	69210357	+	2244	protein_coding	centromere protein H [Source:HGNC Symbol;Acc:HGNC:17268]	-
ENSG00000168944	703.657	697.994	1403.36	1481.78	700.825	1442.57	-1.04125	3.59313e-24	1.22638e-22	CEP120	5	123344885	123423592	-	6057	protein_coding	centrosomal protein 120 [Source:HGNC Symbol;Acc:HGNC:26690]	-
ENSG00000110079	311.848	275.419	46.5253	35.4292	293.634	40.9773	2.83655	5.33435e-24	1.8092e-22	MS4A4A	11	60185702	60317944	+	2948	protein_coding	membrane spanning 4-domains A4A [Source:HGNC Symbol;Acc:HGNC:13371]	-
ENSG00000233016	853.584	652.257	1695.8	1736.03	752.92	1715.92	-1.18843	6.08354e-24	2.05269e-22	SNHG7	9	136721366	136728184	-	4345	antisense	small nucleolar RNA host gene 7 [Source:HGNC Symbol;Acc:HGNC:28254]	-
ENSG00000077238	1163.43	1086.76	461.455	509.556	1125.1	485.506	1.21338	6.09043e-24	2.05269e-22	IL4R	16	27313668	27364778	+	5894	protein_coding	interleukin 4 receptor [Source:HGNC Symbol;Acc:HGNC:6015]	-
ENSG00000185215	1462.29	1308.49	628.567	659.609	1385.39	644.088	1.10534	7.78133e-24	2.60626e-22	TNFAIP2	14	103123442	103137439	+	5029	protein_coding	TNF alpha induced protein 2 [Source:HGNC Symbol;Acc:HGNC:11895]	-
ENSG00000166750	559.727	596.576	173.758	179.23	578.152	176.494	1.71221	8.91061e-24	2.97832e-22	SLFN5	17	35243036	35273655	+	10709	protein_coding	schlafen family member 5 [Source:HGNC Symbol;Acc:HGNC:28286]	-
ENSG00000153885	460.775	435.501	1024.51	1063.92	448.138	1044.21	-1.22024	9.04111e-24	3.0157e-22	KCTD15	19	33795933	33815763	+	6388	protein_coding	potassium channel tetramerization domain containing 15 [Source:HGNC Symbol;Acc:HGNC:23297]	-
ENSG00000203485	1351.34	1253.8	567.799	625.222	1302.57	596.51	1.12755	9.66785e-24	3.2181e-22	INF2	14	104689606	104722535	+	9488	protein_coding	inverted formin, FH2 and WH2 domain containing [Source:HGNC Symbol;Acc:HGNC:23791]	-
ENSG00000130203	215.895	180.961	7.59597	9.37833	198.428	8.48715	4.55247	1.59627e-23	5.2485e-22	APOE	19	44905754	44909393	+	2191	protein_coding	apolipoprotein E [Source:HGNC Symbol;Acc:HGNC:613]	-
ENSG00000057657	399.805	397.717	90.2022	92.7412	398.761	91.4717	2.12451	2.87358e-23	9.31549e-22	PRDM1	6	106086320	106109939	+	6392	protein_coding	PR/SET domain 1 [Source:HGNC Symbol;Acc:HGNC:9346]	zf-C2H2
ENSG00000235823	77.962	73.5777	367.455	359.502	75.7699	363.479	-2.26232	3.67882e-23	1.1902e-21	OLMALINC	10	100373513	100454043	+	7763	lincRNA	oligodendrocyte maturation-associated long intergenic non-coding RNA [Source:HGNC Symbol;Acc:HGNC:28060]	-
ENSG00000114626	813.603	722.851	281.051	279.266	768.227	280.158	1.45519	4.42734e-23	1.42381e-21	ABTB1	3	127672935	127680920	+	6149	protein_coding	ankyrin repeat and BTB domain containing 1 [Source:HGNC Symbol;Acc:HGNC:18275]	-
ENSG00000205208	340.834	347.008	839.355	884.689	343.921	862.022	-1.32537	4.66158e-23	1.49616e-21	C4orf46	4	158666679	158672255	-	3730	protein_coding	chromosome 4 open reading frame 46 [Source:HGNC Symbol;Acc:HGNC:27320]	-
ENSG00000012822	850.585	952.533	351.314	364.713	901.559	358.013	1.3328	5.2532e-23	1.67936e-21	CALCOCO1	12	53708517	53727745	-	8898	protein_coding	calcium binding and coiled-coil domain 1 [Source:HGNC Symbol;Acc:HGNC:29306]	-
ENSG00000163393	361.824	345.02	952.345	838.839	353.422	895.592	-1.34206	9.74929e-23	3.09219e-21	SLC22A15	1	115976498	116070054	+	5292	protein_coding	solute carrier family 22 member 15 [Source:HGNC Symbol;Acc:HGNC:20301]	-
ENSG00000124802	238.884	228.688	676.042	659.609	233.786	667.825	-1.51443	9.88435e-23	3.12888e-21	EEF1E1	6	8073360	8102578	-	2107	protein_coding	eukaryotic translation elongation factor 1 epsilon 1 [Source:HGNC Symbol;Acc:HGNC:3212]	-
ENSG00000154027	12.9937	10.9372	186.101	203.197	11.9654	194.649	-4.0238	1.32233e-22	4.16135e-21	AK5	1	77282051	77559969	+	6919	protein_coding	adenylate kinase 5 [Source:HGNC Symbol;Acc:HGNC:365]	-
ENSG00000154839	190.907	170.024	625.718	548.111	180.466	586.915	-1.70209	1.55973e-22	4.89889e-21	SKA1	18	50374995	50394173	+	2950	protein_coding	spindle and kinetochore associated complex subunit 1 [Source:HGNC Symbol;Acc:HGNC:28109]	-
ENSG00000010310	1101.46	958.499	361.758	443.907	1029.98	402.833	1.35602	1.65894e-22	5.19029e-21	GIPR	19	45668244	45683724	+	4736	protein_coding	gastric inhibitory polypeptide receptor [Source:HGNC Symbol;Acc:HGNC:4271]	-
ENSG00000114013	196.904	214.767	18.0404	14.5885	205.836	16.3145	3.65277	1.67456e-22	5.22903e-21	CD86	3	122055366	122121139	+	3433	protein_coding	CD86 molecule [Source:HGNC Symbol;Acc:HGNC:1705]	-
ENSG00000105011	754.632	697.994	1484.06	1430.72	726.313	1457.39	-1.00494	1.76754e-22	5.50871e-21	ASF1B	19	14119509	14136956	-	2304	protein_coding	anti-silencing function 1B histone chaperone [Source:HGNC Symbol;Acc:HGNC:20996]	-
ENSG00000198380	511.75	594.588	1252.39	1198.34	553.169	1225.36	-1.14754	1.78249e-22	5.54462e-21	GFPT1	2	69319769	69387254	-	8866	protein_coding	glutamine--fructose-6-phosphate transaminase 1 [Source:HGNC Symbol;Acc:HGNC:4241]	-
ENSG00000020633	992.516	926.682	403.536	412.646	959.599	408.091	1.23374	2.27549e-22	7.02188e-21	RUNX3	1	24899511	24965121	-	4523	protein_coding	runt related transcription factor 3 [Source:HGNC Symbol;Acc:HGNC:10473]	Runt
ENSG00000167702	1207.41	906.796	334.223	407.436	1057.1	370.829	1.51267	2.27915e-22	7.02188e-21	KIFC2	8	144466043	144474202	+	4447	protein_coding	kinesin family member C2 [Source:HGNC Symbol;Acc:HGNC:29530]	-
ENSG00000184232	789.615	701.971	1469.82	1552.63	745.793	1511.23	-1.01868	2.64811e-22	8.1276e-21	OAF	11	120210767	120230332	+	3176	protein_coding	out at first homolog [Source:HGNC Symbol;Acc:HGNC:28752]	-
ENSG00000185189	446.782	420.586	112.041	111.498	433.684	111.769	1.95604	2.73379e-22	8.37463e-21	NRBP2	8	143833594	143840974	-	4924	protein_coding	nuclear receptor binding protein 2 [Source:HGNC Symbol;Acc:HGNC:19339]	-
ENSG00000114107	254.876	283.374	717.82	732.551	269.125	725.185	-1.42991	6.41213e-22	1.94217e-20	CEP70	3	138494344	138594538	-	4420	protein_coding	centrosomal protein 70 [Source:HGNC Symbol;Acc:HGNC:29972]	-
ENSG00000125735	940.541	1090.74	385.496	442.865	1015.64	414.181	1.29528	6.78289e-22	2.04678e-20	TNFSF14	19	6661253	6670588	-	4778	protein_coding	TNF superfamily member 14 [Source:HGNC Symbol;Acc:HGNC:11930]	-
ENSG00000186104	249.878	299.282	735.86	767.981	274.58	751.92	-1.45306	6.91979e-22	2.0842e-20	CYP2R1	11	14877440	14892252	-	4516	protein_coding	cytochrome P450 family 2 subfamily R member 1 [Source:HGNC Symbol;Acc:HGNC:20580]	-
ENSG00000204856	567.723	539.901	1140.35	1233.77	553.812	1187.06	-1.09957	8.48811e-22	2.54234e-20	FAM216A	12	110468364	110490385	+	2753	protein_coding	family with sequence similarity 216 member A [Source:HGNC Symbol;Acc:HGNC:30180]	-
ENSG00000006652	471.77	556.804	1156.49	1143.11	514.287	1149.8	-1.16071	1.26142e-21	3.75726e-20	IFRD1	7	112422968	112481017	+	7489	protein_coding	interferon related developmental regulator 1 [Source:HGNC Symbol;Acc:HGNC:5456]	-
ENSG00000184937	415.797	435.501	996.022	946.169	425.649	971.095	-1.19018	1.8658e-21	5.53704e-20	WT1	11	32387775	32435630	-	4113	protein_coding	Wilms tumor 1 [Source:HGNC Symbol;Acc:HGNC:12796]	zf-C2H2
ENSG00000122223	689.664	641.319	244.97	233.416	665.492	239.193	1.4757	1.97193e-21	5.83055e-20	CD244	1	160830160	160862855	-	2857	protein_coding	CD244 molecule [Source:HGNC Symbol;Acc:HGNC:18171]	-
ENSG00000163808	322.843	342.037	820.365	814.872	332.44	817.619	-1.29834	2.0329e-21	5.9889e-20	KIF15	3	44761717	44873376	+	5285	protein_coding	kinesin family member 15 [Source:HGNC Symbol;Acc:HGNC:17273]	-
ENSG00000116761	34.9829	41.7603	245.92	277.182	38.3716	261.551	-2.7683	2.11917e-21	6.23168e-20	CTH	1	70411218	70439851	+	2414	protein_coding	cystathionine gamma-lyase [Source:HGNC Symbol;Acc:HGNC:2501]	-
ENSG00000168329	379.815	411.638	90.2022	102.12	395.726	96.1609	2.04265	2.2235e-21	6.50294e-20	CX3CR1	3	39263494	39281735	-	3655	protein_coding	C-X3-C motif chemokine receptor 1 [Source:HGNC Symbol;Acc:HGNC:2558]	-
ENSG00000184164	623.696	531.947	186.101	180.272	577.821	183.187	1.65692	2.30442e-21	6.71525e-20	CRELD2	22	49918167	49927540	+	5165	protein_coding	cysteine rich with EGF like domains 2 [Source:HGNC Symbol;Acc:HGNC:28150]	-
ENSG00000166803	568.723	640.325	1415.7	1221.27	604.524	1318.48	-1.12554	2.98302e-21	8.61501e-20	PCLAF	15	64364311	64387687	-	3734	protein_coding	PCNA clamp associated factor [Source:HGNC Symbol;Acc:HGNC:28961]	-
ENSG00000178685	1295.37	1120.57	572.547	512.682	1207.97	542.614	1.15367	4.31197e-21	1.24086e-19	PARP10	8	143977153	144012772	-	6033	protein_coding	poly(ADP-ribose) polymerase family member 10 [Source:HGNC Symbol;Acc:HGNC:25895]	-
ENSG00000158106	766.626	670.154	272.506	259.467	718.39	265.986	1.43288	6.51201e-21	1.86071e-19	RHPN1	8	143368887	143384220	+	4172	protein_coding	rhophilin Rho GTPase binding protein 1 [Source:HGNC Symbol;Acc:HGNC:19973]	-
ENSG00000125730	327.84	312.208	69.3133	59.3961	320.024	64.3547	2.3118	6.53586e-21	1.86422e-19	C3	19	6677704	6730562	-	8328	protein_coding	complement C3 [Source:HGNC Symbol;Acc:HGNC:1318]	-
ENSG00000135077	295.856	298.288	51.2728	59.3961	297.072	55.3344	2.42681	6.54853e-21	1.86454e-19	HAVCR2	5	157085832	157142869	-	3804	protein_coding	hepatitis A virus cellular receptor 2 [Source:HGNC Symbol;Acc:HGNC:18437]	-
ENSG00000112773	915.554	1002.25	420.627	418.899	958.901	419.763	1.19179	7.6359e-21	2.17032e-19	TENT5A	6	81491439	81752774	-	6053	protein_coding	terminal nucleotidyltransferase 5A [Source:HGNC Symbol;Acc:HGNC:18345]	-
ENSG00000143476	434.788	483.227	1042.55	1002.44	459.007	1022.49	-1.15564	9.1405e-21	2.57529e-19	DTL	1	212035553	212107400	+	4916	protein_coding	denticleless E3 ubiquitin protein ligase homolog [Source:HGNC Symbol;Acc:HGNC:30288]	-
ENSG00000093009	460.775	435.501	977.982	1002.44	448.138	990.21	-1.1437	1.26541e-20	3.53438e-19	CDC45	22	19479459	19520612	+	2846	protein_coding	cell division cycle 45 [Source:HGNC Symbol;Acc:HGNC:1739]	-
ENSG00000127564	539.737	463.341	1141.3	1072.26	501.539	1106.78	-1.14228	2.06433e-20	5.72621e-19	PKMYT1	16	2968024	2980539	-	5034	protein_coding	protein kinase, membrane associated tyrosine/threonine 1 [Source:HGNC Symbol;Acc:HGNC:29650]	-
ENSG00000161513	708.654	650.268	248.768	260.509	679.461	254.639	1.4164	2.27032e-20	6.27603e-19	FDXR	17	74862497	74873031	-	3599	protein_coding	ferredoxin reductase [Source:HGNC Symbol;Acc:HGNC:3642]	-
ENSG00000093072	277.865	300.277	57.9193	50.0177	289.071	53.9685	2.41903	3.60607e-20	9.85049e-19	ADA2	22	17178790	17258235	-	8704	protein_coding	adenosine deaminase 2 [Source:HGNC Symbol;Acc:HGNC:1839]	-
ENSG00000182580	250.878	233.659	31.3334	39.5974	242.268	35.4654	2.77604	4.14856e-20	1.12373e-18	EPHB3	3	184561784	184582409	+	4532	protein_coding	EPH receptor B3 [Source:HGNC Symbol;Acc:HGNC:3394]	-
ENSG00000133816	782.618	807.366	338.021	324.073	794.992	331.047	1.26349	4.57732e-20	1.23366e-18	MICAL2	11	12094008	12359144	+	20191	protein_coding	microtubule associated monooxygenase, calponin and LIM domain containing 2 [Source:HGNC Symbol;Acc:HGNC:24693]	-
ENSG00000110697	827.597	676.12	264.91	289.686	751.858	277.298	1.4398	5.09425e-20	1.36614e-18	PITPNM1	11	67491768	67506263	-	6449	protein_coding	phosphatidylinositol transfer protein membrane associated 1 [Source:HGNC Symbol;Acc:HGNC:9003]	-
ENSG00000068489	533.74	566.747	1240.04	1093.1	550.244	1166.57	-1.08467	8.37248e-20	2.22311e-18	PRR11	17	59155499	59204705	+	4080	protein_coding	proline rich 11 [Source:HGNC Symbol;Acc:HGNC:25619]	-
ENSG00000182378	306.85	379.82	868.789	832.587	343.335	850.688	-1.30909	1.01382e-19	2.68314e-18	PLCXD1	X	276322	303356	+	6191	protein_coding	phosphatidylinositol specific phospholipase C X domain containing 1 [Source:HGNC Symbol;Acc:HGNC:23148]	-
ENSG00000145632	512.75	593.593	169.01	191.735	553.172	180.373	1.61814	1.20563e-19	3.17516e-18	PLK2	5	58453982	58460260	-	4768	protein_coding	polo like kinase 2 [Source:HGNC Symbol;Acc:HGNC:19699]	-
ENSG00000276180	401.804	368.883	100.647	101.078	385.343	100.862	1.93379	1.28683e-19	3.37251e-18	HIST1H4I	6	27138588	27139881	+	1294	protein_coding	histone cluster 1 H4 family member i [Source:HGNC Symbol;Acc:HGNC:4793]	-
ENSG00000129173	196.904	196.87	595.334	539.775	196.887	567.555	-1.52787	1.61074e-19	4.20095e-18	E2F8	11	19224063	19241620	-	4140	protein_coding	E2F transcription factor 8 [Source:HGNC Symbol;Acc:HGNC:24727]	E2F
ENSG00000112029	379.815	407.66	858.345	948.253	393.738	903.299	-1.19746	1.63075e-19	4.24626e-18	FBXO5	6	152970519	152983579	-	3833	protein_coding	F-box protein 5 [Source:HGNC Symbol;Acc:HGNC:13584]	-
ENSG00000284543	374.817	358.94	97.7982	64.6062	366.879	81.2022	2.17056	1.68628e-19	4.38377e-18	LINC01226	1	31506226	31583306	+	9848	processed_transcript	long intergenic non-protein coding RNA 1226 [Source:HGNC Symbol;Acc:HGNC:49678]	-
ENSG00000179583	216.894	178.973	21.8384	20.8407	197.934	21.3396	3.21248	2.66761e-19	6.83587e-18	CIITA	16	10866222	10943021	+	20757	protein_coding	class II major histocompatibility complex transactivator [Source:HGNC Symbol;Acc:HGNC:7067]	-
ENSG00000168528	928.547	825.264	345.617	393.89	876.905	369.753	1.247	2.892e-19	7.38741e-18	SERINC2	1	31409565	31434680	+	3549	protein_coding	serine incorporator 2 [Source:HGNC Symbol;Acc:HGNC:23231]	-
ENSG00000170315	485.763	416.609	138.627	119.834	451.186	129.23	1.80204	2.9118e-19	7.42625e-18	UBB	17	16380798	16382745	+	1621	protein_coding	ubiquitin B [Source:HGNC Symbol;Acc:HGNC:12463]	-
ENSG00000066279	684.666	860.064	1577.11	1559.93	772.365	1568.52	-1.02201	3.03492e-19	7.72804e-18	ASPM	1	197084128	197146694	-	10887	protein_coding	abnormal spindle microtubule assembly [Source:HGNC Symbol;Acc:HGNC:19048]	-
ENSG00000163362	551.731	517.033	1122.31	1075.38	534.382	1098.84	-1.04029	4.06732e-19	1.02278e-17	INAVA	1	200891048	200915735	+	5413	protein_coding	innate immunity activator [Source:HGNC Symbol;Acc:HGNC:25599]	-
ENSG00000094804	549.732	578.679	1178.33	1110.81	564.205	1144.57	-1.02078	4.12279e-19	1.03512e-17	CDC6	17	40287633	40304657	+	5557	protein_coding	cell division cycle 6 [Source:HGNC Symbol;Acc:HGNC:1744]	-
ENSG00000198056	242.882	189.91	622.87	615.843	216.396	619.357	-1.51729	4.17612e-19	1.04688e-17	PRIM1	12	56731596	56752373	-	2437	protein_coding	DNA primase subunit 1 [Source:HGNC Symbol;Acc:HGNC:9369]	-
ENSG00000121211	135.934	143.178	449.112	456.412	139.556	452.762	-1.69779	4.61254e-19	1.15449e-17	MND1	4	153344649	153415118	+	1511	protein_coding	meiotic nuclear divisions 1 [Source:HGNC Symbol;Acc:HGNC:24839]	-
ENSG00000138119	520.746	557.799	169.01	194.861	539.272	181.936	1.56917	4.70844e-19	1.17667e-17	MYOF	10	93306429	93482317	-	8473	protein_coding	myoferlin [Source:HGNC Symbol;Acc:HGNC:3656]	-
ENSG00000197182	522.745	552.827	188.95	184.44	537.786	186.695	1.52609	6.30066e-19	1.55532e-17	MIRLET7BHG	22	46053869	46113928	+	5728	lincRNA	MIRLET7B host gene [Source:HGNC Symbol;Acc:HGNC:37189]	-
ENSG00000198736	958.533	801.401	371.253	369.923	879.967	370.588	1.24756	7.01517e-19	1.72905e-17	MSRB1	16	1938210	1943326	-	2157	protein_coding	methionine sulfoxide reductase B1 [Source:HGNC Symbol;Acc:HGNC:14133]	-
ENSG00000160791	265.87	288.345	54.1213	55.2279	277.108	54.6746	2.34183	7.68705e-19	1.88889e-17	CCR5	3	46370854	46376206	+	3672	protein_coding	C-C motif chemokine receptor 5 (gene/pseudogene) [Source:HGNC Symbol;Acc:HGNC:1606]	-
ENSG00000130827	803.608	752.68	311.435	341.788	778.144	326.611	1.25335	7.96899e-19	1.95222e-17	PLXNA3	X	154458281	154477779	+	11710	protein_coding	plexin A3 [Source:HGNC Symbol;Acc:HGNC:9101]	-
ENSG00000163220	212.896	178.973	1.89899	3.12611	195.935	2.51255	6.29998	8.02172e-19	1.96216e-17	S100A9	1	153357854	153361027	+	577	protein_coding	S100 calcium binding protein A9 [Source:HGNC Symbol;Acc:HGNC:10499]	-
ENSG00000151490	225.89	277.408	35.1314	45.8496	251.649	40.4905	2.63993	8.34705e-19	2.03865e-17	PTPRO	12	15322397	15597399	+	7519	protein_coding	protein tyrosine phosphatase, receptor type O [Source:HGNC Symbol;Acc:HGNC:9678]	-
ENSG00000070669	13.9932	17.8973	169.96	182.356	15.9452	176.158	-3.4651	9.01156e-19	2.19762e-17	ASNS	7	97852118	97872542	-	4455	protein_coding	asparagine synthetase (glutamine-hydrolyzing) [Source:HGNC Symbol;Acc:HGNC:753]	-
ENSG00000146263	495.758	539.901	1147.94	1031.62	517.83	1089.78	-1.07394	1.06687e-18	2.59001e-17	MMS22L	6	97142161	97283217	-	21793	protein_coding	MMS22 like, DNA repair protein [Source:HGNC Symbol;Acc:HGNC:21475]	-
ENSG00000142102	874.574	769.583	334.223	360.545	822.078	347.384	1.24341	1.14376e-18	2.77251e-17	PGGHG	11	289135	296107	+	5260	protein_coding	protein-glucosylgalactosylhydroxylysine glucosidase [Source:HGNC Symbol;Acc:HGNC:26210]	-
ENSG00000130487	18.9907	13.9201	169.01	184.44	16.4554	176.725	-3.42486	1.52743e-18	3.68042e-17	KLHDC7B	22	50545891	50551023	+	5133	protein_coding	kelch domain containing 7B [Source:HGNC Symbol;Acc:HGNC:25145]	-
ENSG00000112799	862.579	748.703	313.334	353.25	805.641	333.292	1.2744	2.09872e-18	5.01208e-17	LY86	6	6588108	6654983	+	1254	protein_coding	lymphocyte antigen 86 [Source:HGNC Symbol;Acc:HGNC:16837]	-
ENSG00000138764	1043.49	1169.29	550.708	526.228	1106.39	538.468	1.03857	3.69633e-18	8.76263e-17	CCNG2	4	77157151	77433388	+	7471	protein_coding	cyclin G2 [Source:HGNC Symbol;Acc:HGNC:1593]	-
ENSG00000139734	193.905	228.688	572.547	589.792	211.296	581.169	-1.45945	3.79281e-18	8.97816e-17	DIAPH3	13	59665583	60163987	-	7442	protein_coding	diaphanous related formin 3 [Source:HGNC Symbol;Acc:HGNC:15480]	-
ENSG00000183856	431.789	430.529	967.537	886.773	431.159	927.155	-1.10503	4.56228e-18	1.07367e-16	IQGAP3	1	156525405	156572604	-	6742	protein_coding	IQ motif containing GTPase activating protein 3 [Source:HGNC Symbol;Acc:HGNC:20669]	-
ENSG00000137563	497.757	552.827	1041.6	1124.36	525.292	1082.98	-1.0434	4.97657e-18	1.16606e-16	GGH	8	63015079	63039171	-	3130	protein_coding	gamma-glutamyl hydrolase [Source:HGNC Symbol;Acc:HGNC:4248]	-
ENSG00000162496	251.877	211.785	610.526	618.969	231.831	614.748	-1.40696	6.61733e-18	1.54156e-16	DHRS3	1	12567910	12617731	-	3036	protein_coding	dehydrogenase/reductase 3 [Source:HGNC Symbol;Acc:HGNC:17693]	-
ENSG00000165304	269.868	265.476	675.092	640.852	267.672	657.972	-1.29783	9.93979e-18	2.27614e-16	MELK	9	36572862	36677683	+	3087	protein_coding	maternal embryonic leucine zipper kinase [Source:HGNC Symbol;Acc:HGNC:16870]	-
ENSG00000147592	450.78	452.404	993.174	910.74	451.592	951.957	-1.07631	1.02072e-17	2.33077e-16	LACTB2	8	70635318	70669174	-	1931	protein_coding	lactamase beta 2 [Source:HGNC Symbol;Acc:HGNC:18512]	-
ENSG00000104951	531.741	530.953	195.596	190.693	531.347	193.144	1.45969	1.06906e-17	2.4377e-16	IL4I1	19	49889654	49929539	-	2563	protein_coding	interleukin 4 induced 1 [Source:HGNC Symbol;Acc:HGNC:19094]	-
ENSG00000120738	342.833	282.379	733.011	787.779	312.606	760.395	-1.28218	1.08593e-17	2.46919e-16	EGR1	5	138465490	138469315	+	3138	protein_coding	early growth response 1 [Source:HGNC Symbol;Acc:HGNC:3238]	zf-C2H2
ENSG00000122547	405.802	345.02	105.394	100.035	375.411	102.715	1.86914	1.18554e-17	2.68812e-16	EEPD1	7	36153149	36301543	+	4847	protein_coding	endonuclease/exonuclease/phosphatase family domain containing 1 [Source:HGNC Symbol;Acc:HGNC:22223]	-
ENSG00000122966	483.764	514.05	993.174	1040.99	498.907	1017.08	-1.02733	1.33072e-17	3.01307e-16	CIT	12	119685790	119877291	-	13230	protein_coding	citron rho-interacting serine/threonine kinase [Source:HGNC Symbol;Acc:HGNC:1985]	-
ENSG00000136982	327.84	333.088	762.446	745.056	330.464	753.751	-1.18971	1.37092e-17	3.09974e-16	DSCC1	8	119833976	119856010	-	2603	protein_coding	DNA replication and sister chromatid cohesion 1 [Source:HGNC Symbol;Acc:HGNC:24453]	-
ENSG00000008441	540.736	498.141	1012.16	1116.02	519.439	1064.09	-1.03417	1.70214e-17	3.81657e-16	NFIX	19	12995608	13098796	+	6302	protein_coding	nuclear factor I X [Source:HGNC Symbol;Acc:HGNC:7788]	CTF/NFI
ENSG00000126500	128.937	108.378	390.243	415.772	118.658	403.008	-1.76382	1.73158e-17	3.87183e-16	FLRT1	11	64103188	64119173	+	3949	protein_coding	fibronectin leucine rich transmembrane protein 1 [Source:HGNC Symbol;Acc:HGNC:3760]	-
ENSG00000172840	452.779	512.061	1046.35	973.262	482.42	1009.8	-1.06599	1.81108e-17	4.04399e-16	PDP2	16	66878589	66895754	+	8364	protein_coding	pyruvate dehyrogenase phosphatase catalytic subunit 2 [Source:HGNC Symbol;Acc:HGNC:30263]	-
ENSG00000169442	887.567	736.772	299.091	359.502	812.169	329.297	1.30387	2.03292e-17	4.51436e-16	CD52	1	26317957	26320523	+	935	protein_coding	CD52 molecule [Source:HGNC Symbol;Acc:HGNC:1804]	-
ENSG00000186810	234.885	229.682	44.6263	36.4713	232.284	40.5488	2.515	2.12509e-17	4.70611e-16	CXCR3	X	71615916	71618517	-	1868	protein_coding	C-X-C motif chemokine receptor 3 [Source:HGNC Symbol;Acc:HGNC:4540]	-
ENSG00000139618	548.732	660.211	1221.05	1211.89	604.472	1216.47	-1.00891	2.17715e-17	4.81478e-16	BRCA2	13	32315474	32400266	+	12273	protein_coding	BRCA2, DNA repair associated [Source:HGNC Symbol;Acc:HGNC:1101]	-
ENSG00000174307	770.624	601.548	241.172	269.887	686.086	255.53	1.42583	2.70767e-17	5.95539e-16	PHLDA3	1	201464383	201469237	-	3138	protein_coding	pleckstrin homology like domain family A member 3 [Source:HGNC Symbol;Acc:HGNC:8934]	-
ENSG00000261269	144.929	200.847	2.84849	2.08407	172.888	2.46628	6.12219	2.85226e-17	6.26489e-16	AC093278.2	5	72439903	72442387	-	2485	sense_overlapping	novel transcript, overlapping ZNF366	-
ENSG00000182179	1091.47	1036.05	555.456	481.421	1063.76	518.438	1.03573	3.30819e-17	7.23677e-16	UBA7	3	49805207	49813946	-	4545	protein_coding	ubiquitin like modifier activating enzyme 7 [Source:HGNC Symbol;Acc:HGNC:12471]	-
ENSG00000105612	153.925	121.304	414.93	493.925	137.614	454.428	-1.72283	3.49889e-17	7.62294e-16	DNASE2	19	12875211	12881468	-	2389	protein_coding	deoxyribonuclease 2, lysosomal [Source:HGNC Symbol;Acc:HGNC:2960]	-
ENSG00000134107	949.537	1023.13	453.859	499.135	986.333	476.497	1.05046	4.00744e-17	8.6724e-16	BHLHE40	3	4979116	4985323	+	3837	protein_coding	basic helix-loop-helix family member e40 [Source:HGNC Symbol;Acc:HGNC:1046]	bHLH
ENSG00000197629	971.526	1012.19	59.8183	111.498	991.859	85.6581	3.53608	4.31875e-17	9.33359e-16	MPEG1	11	59208510	59212951	-	4442	protein_coding	macrophage expressed 1 [Source:HGNC Symbol;Acc:HGNC:29619]	-
ENSG00000006459	78.9615	59.6576	289.596	312.611	69.3096	301.104	-2.11901	5.35919e-17	1.15512e-15	KDM7A	7	140084746	140177035	-	9430	protein_coding	lysine demethylase 7A [Source:HGNC Symbol;Acc:HGNC:22224]	-
ENSG00000139112	414.798	352.974	113.94	107.33	383.886	110.635	1.79412	5.59638e-17	1.20304e-15	GABARAPL1	12	10212458	10223130	+	4086	protein_coding	GABA type A receptor associated protein like 1 [Source:HGNC Symbol;Acc:HGNC:4068]	-
ENSG00000225101	142.93	143.178	7.59597	11.4624	143.054	9.52919	3.9173	7.86605e-17	1.67976e-15	OR52K3P	11	4393783	4476361	+	2160	transcribed_unprocessed_pseudogene	olfactory receptor family 52 subfamily K member 3 pseudogene [Source:HGNC Symbol;Acc:HGNC:15224]	-
ENSG00000174125	299.854	315.191	81.6567	70.8585	307.522	76.2576	2.00987	8.10216e-17	1.72561e-15	TLR1	4	38790677	38856817	-	4535	protein_coding	toll like receptor 1 [Source:HGNC Symbol;Acc:HGNC:11847]	-
ENSG00000141682	220.892	241.613	591.536	582.498	231.253	587.017	-1.34396	8.36181e-17	1.77623e-15	PMAIP1	18	59899948	59904306	+	2235	protein_coding	phorbol-12-myristate-13-acetate-induced protein 1 [Source:HGNC Symbol;Acc:HGNC:9108]	-
ENSG00000123685	117.942	105.395	401.637	356.376	111.669	379.007	-1.76363	1.37185e-16	2.89883e-15	BATF3	1	212686418	212699985	-	2713	protein_coding	basic leucine zipper ATF-like transcription factor 3 [Source:HGNC Symbol;Acc:HGNC:28915]	TF_bZIP
ENSG00000111206	440.785	485.215	920.062	990.976	463	955.519	-1.04486	1.48803e-16	3.13613e-15	FOXM1	12	2857681	2877155	-	4899	protein_coding	forkhead box M1 [Source:HGNC Symbol;Acc:HGNC:3818]	Fork
ENSG00000086712	401.804	470.301	907.719	942.001	436.052	924.86	-1.08448	1.54311e-16	3.23531e-15	TXLNG	X	16786427	16844519	+	4460	protein_coding	taxilin gamma [Source:HGNC Symbol;Acc:HGNC:18578]	-
ENSG00000108679	164.92	164.058	20.8889	9.37833	164.489	15.1336	3.42747	1.56794e-16	3.28311e-15	LGALS3BP	17	78971238	78980109	-	3584	protein_coding	galectin 3 binding protein [Source:HGNC Symbol;Acc:HGNC:6564]	-
ENSG00000206561	501.755	438.483	166.162	156.305	470.119	161.234	1.54317	1.91044e-16	3.9694e-15	COLQ	3	15450133	15521751	-	4175	protein_coding	collagen like tail subunit of asymmetric acetylcholinesterase [Source:HGNC Symbol;Acc:HGNC:2226]	-
ENSG00000159788	730.644	662.199	271.556	315.737	696.422	293.647	1.24726	3.52093e-16	7.19518e-15	RGS12	4	3293028	3439913	+	13755	protein_coding	regulator of G protein signaling 12 [Source:HGNC Symbol;Acc:HGNC:9994]	-
ENSG00000126759	322.843	312.208	78.8082	90.6571	317.525	84.7327	1.90767	3.74999e-16	7.6453e-15	CFP	X	47623172	47630305	-	5617	protein_coding	complement factor properdin [Source:HGNC Symbol;Acc:HGNC:8864]	-
ENSG00000132613	445.783	464.335	961.84	891.983	455.059	926.912	-1.02674	3.75067e-16	7.6453e-15	MTSS1L	16	70661204	70686066	-	4999	protein_coding	MTSS1L, I-BAR domain containing [Source:HGNC Symbol;Acc:HGNC:25094]	-
ENSG00000173207	380.814	378.826	776.688	857.596	379.82	817.142	-1.10478	3.86022e-16	7.83893e-15	CKS1B	1	154974653	154979249	+	2338	protein_coding	CDC28 protein kinase regulatory subunit 1B [Source:HGNC Symbol;Acc:HGNC:19083]	-
ENSG00000109674	297.855	357.946	749.153	746.098	327.9	747.625	-1.18898	5.97026e-16	1.1988e-14	NEIL3	4	177309836	177362943	+	2959	protein_coding	nei like DNA glycosylase 3 [Source:HGNC Symbol;Acc:HGNC:24573]	-
ENSG00000138778	346.831	473.284	962.79	919.076	410.057	940.933	-1.19831	6.53605e-16	1.30753e-14	CENPE	4	103105806	103198409	-	9444	protein_coding	centromere protein E [Source:HGNC Symbol;Acc:HGNC:1856]	-
ENSG00000173559	914.554	921.71	441.516	473.084	918.132	457.3	1.00619	8.63004e-16	1.72004e-14	NABP1	2	191678068	191696659	+	13806	protein_coding	nucleic acid binding protein 1 [Source:HGNC Symbol;Acc:HGNC:26232]	-
ENSG00000276600	742.638	764.612	342.768	355.334	753.625	349.051	1.11076	9.2566e-16	1.84038e-14	RAB7B	1	205976740	206003461	-	3686	protein_coding	RAB7B, member RAS oncogene family [Source:HGNC Symbol;Acc:HGNC:30513]	-
ENSG00000246859	173.915	174.001	480.445	464.748	173.958	472.597	-1.44204	1.14536e-15	2.26602e-14	STARD4-AS1	5	111512226	111739726	+	5647	antisense	STARD4 antisense RNA 1 [Source:HGNC Symbol;Acc:HGNC:44117]	-
ENSG00000077152	236.885	229.682	566.85	569.994	233.283	568.422	-1.28487	1.61895e-15	3.16038e-14	UBE2T	1	202331657	202341980	-	1652	protein_coding	ubiquitin conjugating enzyme E2 T [Source:HGNC Symbol;Acc:HGNC:25009]	-
ENSG00000113448	131.936	150.138	457.657	392.848	141.037	425.253	-1.59287	1.94227e-15	3.75521e-14	PDE4D	5	58969038	60522120	-	16308	protein_coding	phosphodiesterase 4D [Source:HGNC Symbol;Acc:HGNC:8783]	-
ENSG00000052126	270.868	301.271	641.86	675.239	286.069	658.55	-1.20261	2.15135e-15	4.15446e-14	PLEKHA5	12	19129752	19376400	+	12558	protein_coding	pleckstrin homology domain containing A5 [Source:HGNC Symbol;Acc:HGNC:30036]	-
ENSG00000133111	213.896	259.511	572.547	608.549	236.703	590.548	-1.31859	2.57205e-15	4.94912e-14	RFXAP	13	36819224	36829104	+	2306	protein_coding	regulatory factor X associated protein [Source:HGNC Symbol;Acc:HGNC:9988]	-
ENSG00000132530	175.914	160.081	430.122	524.144	167.998	477.133	-1.50512	3.20812e-15	6.10811e-14	XAF1	17	6755447	6775647	+	6615	protein_coding	XIAP associated factor 1 [Source:HGNC Symbol;Acc:HGNC:30932]	-
ENSG00000145362	25.9873	24.8573	174.707	170.894	25.4223	172.801	-2.76508	4.49784e-15	8.46307e-14	ANK2	4	112818109	113383740	+	18224	protein_coding	ankyrin 2 [Source:HGNC Symbol;Acc:HGNC:493]	-
ENSG00000064763	258.874	295.305	649.456	629.39	277.089	639.423	-1.2065	5.68695e-15	1.05772e-13	FAR2	12	29149103	29340980	+	5411	protein_coding	fatty acyl-CoA reductase 2 [Source:HGNC Symbol;Acc:HGNC:25531]	-
ENSG00000197774	639.688	543.879	253.516	219.87	591.783	236.693	1.32068	6.29078e-15	1.166e-13	EME2	16	1773207	1781708	+	6909	protein_coding	essential meiotic structure-specific endonuclease subunit 2 [Source:HGNC Symbol;Acc:HGNC:27289]	-
ENSG00000182628	432.789	430.529	832.709	904.487	431.659	868.598	-1.00837	6.60976e-15	1.22372e-13	SKA2	17	59109951	59155269	-	3148	protein_coding	spindle and kinetochore associated complex subunit 2 [Source:HGNC Symbol;Acc:HGNC:28006]	-
ENSG00000114841	810.605	859.07	425.375	334.494	834.837	379.934	1.13384	7.6642e-15	1.41407e-13	DNAH1	3	52316319	52400491	+	13872	protein_coding	dynein axonemal heavy chain 1 [Source:HGNC Symbol;Acc:HGNC:2940]	-
ENSG00000169398	178.913	159.087	472.849	443.907	169	458.378	-1.4399	8.17347e-15	1.50631e-13	PTK2	8	140657900	141002216	-	13742	protein_coding	protein tyrosine kinase 2 [Source:HGNC Symbol;Acc:HGNC:9611]	-
ENSG00000151881	315.846	318.174	666.547	720.047	317.01	693.297	-1.12854	8.23786e-15	1.51644e-13	TMEM267	5	43444252	43483893	-	3158	protein_coding	transmembrane protein 267 [Source:HGNC Symbol;Acc:HGNC:26139]	-
ENSG00000132436	317.845	348.003	700.729	738.804	332.924	719.766	-1.11202	8.8389e-15	1.62338e-13	FIGNL1	7	50444128	50542535	-	5034	protein_coding	fidgetin like 1 [Source:HGNC Symbol;Acc:HGNC:13286]	-
ENSG00000121966	498.757	483.227	188.95	196.945	490.992	192.947	1.34792	1.23544e-14	2.24352e-13	CXCR4	2	136114349	136118165	-	2224	protein_coding	C-X-C motif chemokine receptor 4 [Source:HGNC Symbol;Acc:HGNC:2561]	-
ENSG00000175866	410.8	339.054	108.243	126.086	374.927	117.165	1.67971	1.29287e-14	2.34517e-13	BAIAP2	17	81035122	81117432	+	10288	protein_coding	BAI1 associated protein 2 [Source:HGNC Symbol;Acc:HGNC:947]	-
ENSG00000100385	197.904	182.95	478.546	491.841	190.427	485.194	-1.34923	2.09902e-14	3.76099e-13	IL2RB	22	37125838	37175054	-	4700	protein_coding	interleukin 2 receptor subunit beta [Source:HGNC Symbol;Acc:HGNC:6009]	-
ENSG00000090889	354.827	359.934	721.617	770.065	357.381	745.841	-1.06106	2.10184e-14	3.76187e-13	KIF4A	X	70290090	70420832	+	4533	protein_coding	kinesin family member 4A [Source:HGNC Symbol;Acc:HGNC:13339]	-
ENSG00000160883	239.883	191.899	47.4748	34.3872	215.891	40.931	2.39443	2.1463e-14	3.83295e-13	HK3	5	176880869	176899332	-	3290	protein_coding	hexokinase 3 [Source:HGNC Symbol;Acc:HGNC:4925]	-
ENSG00000196517	6.99659	3.97717	116.788	113.582	5.48688	115.185	-4.3927	2.19721e-14	3.91954e-13	SLC6A9	1	43991500	44031467	-	5159	protein_coding	solute carrier family 6 member 9 [Source:HGNC Symbol;Acc:HGNC:11056]	-
ENSG00000124313	421.794	432.518	167.111	134.423	427.156	150.767	1.50015	2.75174e-14	4.88087e-13	IQSEC2	X	53225828	53321350	-	13115	protein_coding	IQ motif and Sec7 domain 2 [Source:HGNC Symbol;Acc:HGNC:29059]	-
ENSG00000162614	38.981	29.8288	208.889	178.188	34.4049	193.539	-2.49285	2.98951e-14	5.26311e-13	NEXN	1	77888513	77943895	+	4436	protein_coding	nexilin F-actin binding protein [Source:HGNC Symbol;Acc:HGNC:29557]	-
ENSG00000196352	376.816	357.946	752.951	756.518	367.381	754.735	-1.03869	3.21209e-14	5.64266e-13	CD55	1	207321376	207386804	+	5908	protein_coding	CD55 molecule (Cromer blood group) [Source:HGNC Symbol;Acc:HGNC:2665]	-
ENSG00000123342	166.919	160.081	20.8889	27.0929	163.5	23.9909	2.77312	3.3205e-14	5.82676e-13	MMP19	12	55835433	55842966	-	4672	protein_coding	matrix metallopeptidase 19 [Source:HGNC Symbol;Acc:HGNC:7165]	-
ENSG00000107560	228.888	230.676	528.87	561.657	229.782	545.264	-1.24637	3.48577e-14	6.10351e-13	RAB11FIP2	10	118004916	118046603	-	6169	protein_coding	RAB11 family interacting protein 2 [Source:HGNC Symbol;Acc:HGNC:29152]	-
ENSG00000172349	462.774	491.181	187.051	188.609	476.978	187.83	1.3446	3.59095e-14	6.28085e-13	IL16	15	81159575	81314058	+	12094	protein_coding	interleukin 16 [Source:HGNC Symbol;Acc:HGNC:5980]	-
ENSG00000087495	434.788	385.786	818.466	835.713	410.287	827.09	-1.01136	3.95059e-14	6.85052e-13	PHACTR3	20	59577509	59847711	+	6095	protein_coding	phosphatase and actin regulator 3 [Source:HGNC Symbol;Acc:HGNC:15833]	-
ENSG00000090104	322.843	367.889	109.192	110.456	345.366	109.824	1.6531	4.13031e-14	7.14681e-13	RGS1	1	192575727	192580031	+	4117	protein_coding	regulator of G protein signaling 1 [Source:HGNC Symbol;Acc:HGNC:9991]	-
ENSG00000158715	562.726	497.147	213.637	219.87	529.936	216.753	1.29002	4.27053e-14	7.38152e-13	SLC45A3	1	205657851	205680459	-	3702	protein_coding	solute carrier family 45 member 3 [Source:HGNC Symbol;Acc:HGNC:8642]	-
ENSG00000276231	179.912	167.041	31.3334	12.5044	173.477	21.9189	2.97076	4.30855e-14	7.43928e-13	PIK3R6	17	8802723	8867677	-	3564	protein_coding	phosphoinositide-3-kinase regulatory subunit 6 [Source:HGNC Symbol;Acc:HGNC:27101]	-
ENSG00000005238	430.79	457.375	175.657	160.474	444.082	168.065	1.40086	5.53083e-14	9.45866e-13	FAM214B	9	35104112	35116341	-	6409	protein_coding	family with sequence similarity 214 member B [Source:HGNC Symbol;Acc:HGNC:25666]	-
ENSG00000099785	536.738	426.552	162.364	188.609	481.645	175.486	1.45799	5.66979e-14	9.68604e-13	2023-03-02	19	8413270	8439017	+	2216	protein_coding	membrane associated ring-CH-type finger 2 [Source:HGNC Symbol;Acc:HGNC:28038]	-
ENSG00000105492	130.936	104.401	7.59597	8.33629	117.668	7.96613	3.88674	5.79384e-14	9.8875e-13	SIGLEC6	19	51519525	51531856	-	2573	protein_coding	sialic acid binding Ig like lectin 6 [Source:HGNC Symbol;Acc:HGNC:10875]	-
ENSG00000069869	178.913	215.762	574.446	466.832	197.337	520.639	-1.4004	6.06985e-14	1.03476e-12	NEDD4	15	55826922	55993746	-	9122	protein_coding	neural precursor cell expressed, developmentally down-regulated 4, E3 ubiquitin protein ligase [Source:HGNC Symbol;Acc:HGNC:7727]	-
ENSG00000228626	1.99903	0.994294	149.071	166.726	1.49666	157.898	-6.72186	6.28212e-14	1.06869e-12	AC245100.3	1	148288001	148288951	-	285	unprocessed_pseudogene	novel pseudogene	-
ENSG00000214353	19.9903	16.903	152.869	138.591	18.4466	145.73	-2.98247	6.93571e-14	1.17369e-12	VAC14-AS1	16	70755098	70773251	+	4853	antisense	VAC14 antisense RNA 1 [Source:HGNC Symbol;Acc:HGNC:48605]	-
ENSG00000152256	323.842	309.225	728.264	642.936	316.534	685.6	-1.11565	7.14971e-14	1.20864e-12	PDK1	2	172555373	172608669	+	14883	protein_coding	pyruvate dehydrogenase kinase 1 [Source:HGNC Symbol;Acc:HGNC:8809]	-
ENSG00000155011	277.865	281.385	84.5052	67.7324	279.625	76.1188	1.87441	7.35733e-14	1.24114e-12	DKK2	4	106921802	107283806	-	4319	protein_coding	dickkopf WNT signaling pathway inhibitor 2 [Source:HGNC Symbol;Acc:HGNC:2892]	-
ENSG00000184156	190.907	192.893	37.0304	37.5133	191.9	37.2718	2.3644	7.51039e-14	1.263e-12	KCNQ3	8	132120858	132481019	-	12646	protein_coding	potassium voltage-gated channel subfamily Q member 3 [Source:HGNC Symbol;Acc:HGNC:6297]	-
ENSG00000123485	322.843	317.18	659.9	698.164	320.011	679.032	-1.08507	7.60678e-14	1.27788e-12	HJURP	2	233833416	233854566	-	3821	protein_coding	Holliday junction recognition protein [Source:HGNC Symbol;Acc:HGNC:25444]	-
ENSG00000160200	24.9878	17.8973	132.93	193.819	21.4426	163.374	-2.92852	8.40391e-14	1.40925e-12	CBS	21	43053191	43076943	-	6786	protein_coding	cystathionine-beta-synthase [Source:HGNC Symbol;Acc:HGNC:1550]	-
ENSG00000185567	279.864	262.493	75.9597	72.9425	271.179	74.4511	1.86434	9.00751e-14	1.50848e-12	AHNAK2	14	104937244	104978357	-	18771	protein_coding	AHNAK nucleoprotein 2 [Source:HGNC Symbol;Acc:HGNC:20125]	-
ENSG00000035862	338.835	353.968	116.788	113.582	346.402	115.185	1.58818	1.03174e-13	1.72249e-12	TIMP2	17	78852977	78925387	-	5633	protein_coding	TIMP metallopeptidase inhibitor 2 [Source:HGNC Symbol;Acc:HGNC:11821]	-
ENSG00000152377	25.9873	35.7946	165.212	195.903	30.8909	180.558	-2.5462	1.23394e-13	2.04946e-12	SPOCK1	5	136975298	137598379	-	6222	protein_coding	SPARC (osteonectin), cwcv and kazal like domains proteoglycan 1 [Source:HGNC Symbol;Acc:HGNC:11251]	-
ENSG00000102575	134.934	93.4636	3.79799	8.33629	114.199	6.06714	4.25195	1.41385e-13	2.32673e-12	ACP5	19	11574660	11579008	-	2919	protein_coding	acid phosphatase 5, tartrate resistant [Source:HGNC Symbol;Acc:HGNC:124]	-
ENSG00000145882	710.654	713.903	310.485	363.671	712.278	337.078	1.08077	1.51206e-13	2.47572e-12	PCYOX1L	5	149358007	149369653	+	6069	protein_coding	prenylcysteine oxidase 1 like [Source:HGNC Symbol;Acc:HGNC:28477]	-
ENSG00000074660	113.944	137.213	13.293	10.4204	125.578	11.8567	3.40001	1.53637e-13	2.51299e-12	SCARF1	17	1633858	1645747	-	4961	protein_coding	scavenger receptor class F member 1 [Source:HGNC Symbol;Acc:HGNC:16820]	-
ENSG00000106178	206.899	205.819	46.5253	42.7235	206.359	44.6244	2.20802	1.53953e-13	2.51561e-12	CCL24	7	75811665	75823356	-	617	protein_coding	C-C motif chemokine ligand 24 [Source:HGNC Symbol;Acc:HGNC:10623]	-
ENSG00000123219	318.845	276.414	632.365	670.029	297.629	651.197	-1.12937	1.60208e-13	2.60988e-12	CENPK	5	65517766	65563171	-	4312	protein_coding	centromere protein K [Source:HGNC Symbol;Acc:HGNC:29479]	-
ENSG00000007968	181.911	178.973	428.223	501.219	180.442	464.721	-1.36408	1.8176e-13	2.95502e-12	E2F2	1	23506430	23531220	-	5457	protein_coding	E2F transcription factor 2 [Source:HGNC Symbol;Acc:HGNC:3114]	E2F
ENSG00000135094	185.909	147.155	28.4849	8.33629	166.532	18.4106	3.15991	2.29557e-13	3.70596e-12	SDS	12	113392445	113426301	-	3006	protein_coding	serine dehydratase [Source:HGNC Symbol;Acc:HGNC:10691]	-
ENSG00000183023	129.937	134.23	16.1414	14.5885	132.083	15.365	3.10183	2.5466e-13	4.09485e-12	SLC8A1	2	40097270	40611053	-	21922	protein_coding	solute carrier family 8 member A1 [Source:HGNC Symbol;Acc:HGNC:11068]	-
ENSG00000162892	132.935	113.349	5.69698	14.5885	123.142	10.1427	3.61975	2.64639e-13	4.24685e-12	IL24	1	206897443	206904139	+	1979	protein_coding	interleukin 24 [Source:HGNC Symbol;Acc:HGNC:11346]	-
ENSG00000181045	105.948	109.372	3.79799	8.33629	107.66	6.06714	4.16716	2.89379e-13	4.63466e-12	SLC26A11	17	80219699	80253500	+	4903	protein_coding	solute carrier family 26 member 11 [Source:HGNC Symbol;Acc:HGNC:14471]	-
ENSG00000178999	313.847	321.157	696.931	636.684	317.502	666.807	-1.07096	3.97944e-13	6.28612e-12	AURKB	17	8204733	8210600	-	2241	protein_coding	aurora kinase B [Source:HGNC Symbol;Acc:HGNC:11390]	-
ENSG00000136492	221.892	306.242	686.486	593.961	264.067	640.223	-1.27807	4.37905e-13	6.9106e-12	BRIP1	17	61681266	61863521	-	7991	protein_coding	BRCA1 interacting protein C-terminal helicase 1 [Source:HGNC Symbol;Acc:HGNC:20473]	-
ENSG00000143226	502.755	558.793	239.273	208.407	530.774	223.84	1.24433	4.4136e-13	6.95831e-12	FCGR2A	1	161505430	161524013	+	5314	protein_coding	Fc fragment of IgG receptor IIa [Source:HGNC Symbol;Acc:HGNC:3616]	-
ENSG00000139410	253.876	235.648	62.6668	66.6903	244.762	64.6785	1.92081	4.48274e-13	7.06043e-12	SDSL	12	113422237	113438276	+	2216	protein_coding	serine dehydratase like [Source:HGNC Symbol;Acc:HGNC:30404]	-
ENSG00000230487	309.849	244.596	57.9193	84.4049	277.223	71.1621	1.96611	4.9073e-13	7.71407e-12	PSMG3-AS1	7	1570073	1589626	+	6355	lincRNA	PSMG3 antisense RNA 1 (head to head) [Source:HGNC Symbol;Acc:HGNC:22230]	-
ENSG00000157985	348.83	387.774	720.668	769.023	368.302	744.845	-1.01567	5.05874e-13	7.94438e-12	AGAP1	2	235494089	236131800	+	13910	protein_coding	ArfGAP with GTPase domain, ankyrin repeat and PH domain 1 [Source:HGNC Symbol;Acc:HGNC:16922]	-
ENSG00000188315	634.691	673.137	311.435	314.695	653.914	313.065	1.06275	5.33062e-13	8.347e-12	C3orf62	3	49268602	49277909	-	4813	protein_coding	chromosome 3 open reading frame 62 [Source:HGNC Symbol;Acc:HGNC:24771]	-
ENSG00000197956	725.646	634.359	338.021	298.022	680.003	318.022	1.09529	7.5821e-13	1.16688e-11	S100A6	1	153534599	153536244	-	971	protein_coding	S100 calcium binding protein A6 [Source:HGNC Symbol;Acc:HGNC:10496]	-
ENSG00000103966	619.698	554.816	245.92	279.266	587.257	262.593	1.16231	8.29813e-13	1.27222e-11	EHD4	15	41895939	41972578	-	7879	protein_coding	EH domain containing 4 [Source:HGNC Symbol;Acc:HGNC:3245]	-
ENSG00000090674	555.729	506.095	231.677	233.416	530.912	232.547	1.191	8.83242e-13	1.35285e-11	MCOLN1	19	7522626	7534009	+	3956	protein_coding	mucolipin 1 [Source:HGNC Symbol;Acc:HGNC:13356]	-
ENSG00000155926	572.721	576.69	275.354	244.879	574.706	260.116	1.14254	8.92177e-13	1.36395e-11	SLA	8	133036724	133103054	-	7637	protein_coding	Src like adaptor [Source:HGNC Symbol;Acc:HGNC:10902]	-
ENSG00000104921	112.945	124.287	4.74748	14.5885	118.616	9.66799	3.63775	9.00456e-13	1.3753e-11	FCER2	19	7688758	7702146	-	2451	protein_coding	Fc fragment of IgE receptor II [Source:HGNC Symbol;Acc:HGNC:3612]	-
ENSG00000178537	279.864	303.26	91.1517	91.6992	291.562	91.4254	1.67323	1.24052e-12	1.88401e-11	SLC25A20	3	48856931	48898993	-	1982	protein_coding	solute carrier family 25 member 20 [Source:HGNC Symbol;Acc:HGNC:1421]	-
ENSG00000130208	352.828	299.282	106.344	109.414	326.055	107.879	1.59598	1.35575e-12	2.05515e-11	APOC1	19	44914247	44919349	+	1231	protein_coding	apolipoprotein C1 [Source:HGNC Symbol;Acc:HGNC:607]	-
ENSG00000196116	634.691	666.177	319.98	312.611	650.434	316.296	1.03992	1.47275e-12	2.22206e-11	TDRD7	9	97411950	97496125	+	4320	protein_coding	tudor domain containing 7 [Source:HGNC Symbol;Acc:HGNC:30831]	-
ENSG00000118292	238.884	267.465	75.9597	63.5642	253.174	69.762	1.85743	1.52471e-12	2.29831e-11	C1orf54	1	150268200	150280916	+	1351	protein_coding	chromosome 1 open reading frame 54 [Source:HGNC Symbol;Acc:HGNC:26258]	-
ENSG00000082074	339.834	408.655	114.889	143.801	374.244	129.345	1.5351	1.60955e-12	2.42394e-11	FYB1	5	39105255	39274528	-	8850	protein_coding	FYN binding protein 1 [Source:HGNC Symbol;Acc:HGNC:4036]	-
ENSG00000250138	118.942	114.344	10.4445	13.5465	116.643	11.9955	3.28664	1.67011e-12	2.51279e-11	AC139495.3	5	69631963	69636399	+	4437	unprocessed_pseudogene	POM121 membrane glycoprotein-like 1 (POM121L1) pseudogene	-
ENSG00000042980	76.9625	133.235	2.84849	6.25222	105.099	4.55035	4.548	1.74363e-12	2.61609e-11	ADAM28	8	24294040	24359018	+	9351	protein_coding	ADAM metallopeptidase domain 28 [Source:HGNC Symbol;Acc:HGNC:206]	-
ENSG00000136235	100.951	100.424	0.949497	7.29425	100.687	4.12187	4.64982	2.07872e-12	3.0987e-11	GPNMB	7	23235967	23275108	+	6040	protein_coding	glycoprotein nmb [Source:HGNC Symbol;Acc:HGNC:4462]	-
ENSG00000088836	611.702	557.799	271.556	271.971	584.75	271.764	1.10545	2.20785e-12	3.27907e-11	SLC4A11	20	3227417	3239559	-	4346	protein_coding	solute carrier family 4 member 11 [Source:HGNC Symbol;Acc:HGNC:16438]	-
ENSG00000232187	174.915	181.956	35.1314	38.5553	178.435	36.8434	2.27731	2.25158e-12	3.34095e-11	FTH1P7	13	22696023	22696574	-	552	processed_pseudogene	ferritin heavy chain 1 pseudogene 7 [Source:HGNC Symbol;Acc:HGNC:3994]	-
ENSG00000168078	332.838	389.763	769.092	700.248	361.3	734.67	-1.02427	2.31193e-12	3.4242e-11	PBK	8	27809620	27838095	-	2165	protein_coding	PDZ binding kinase [Source:HGNC Symbol;Acc:HGNC:18282]	-
ENSG00000225614	323.842	343.031	112.99	120.876	333.437	116.933	1.51251	2.57477e-12	3.79956e-11	ZNF469	16	88427471	88440757	+	13287	protein_coding	zinc finger protein 469 [Source:HGNC Symbol;Acc:HGNC:23216]	zf-C2H2
ENSG00000008300	772.623	641.319	345.617	333.452	706.971	339.534	1.05775	2.63637e-12	3.8869e-11	CELSR3	3	48636469	48662915	-	13873	protein_coding	cadherin EGF LAG seven-pass G-type receptor 3 [Source:HGNC Symbol;Acc:HGNC:3230]	-
ENSG00000213694	142.93	144.173	385.496	368.881	143.551	377.188	-1.39394	2.87487e-12	4.2308e-11	S1PR3	9	88990863	89005010	+	13578	protein_coding	sphingosine-1-phosphate receptor 3 [Source:HGNC Symbol;Acc:HGNC:3167]	-
ENSG00000165118	273.866	351.98	646.607	713.795	312.923	680.201	-1.11962	2.92438e-12	4.29584e-11	C9orf64	9	83938311	83956986	-	2729	protein_coding	chromosome 9 open reading frame 64 [Source:HGNC Symbol;Acc:HGNC:28144]	-
ENSG00000102524	515.749	550.839	247.819	232.374	533.294	240.096	1.15071	3.07589e-12	4.50584e-11	TNFSF13B	13	108251240	108308484	+	3059	protein_coding	TNF superfamily member 13b [Source:HGNC Symbol;Acc:HGNC:11929]	-
ENSG00000159423	206.899	233.659	54.1213	58.354	220.279	56.2377	1.97075	3.17531e-12	4.63492e-11	ALDH4A1	1	18871430	18902781	-	3689	protein_coding	aldehyde dehydrogenase 4 family member A1 [Source:HGNC Symbol;Acc:HGNC:406]	-
ENSG00000175857	237.884	259.511	72.1617	69.8164	248.697	70.9891	1.80833	3.18048e-12	4.63827e-11	GAPT	5	58491435	58497090	+	3273	protein_coding	GRB2 binding adaptor protein, transmembrane [Source:HGNC Symbol;Acc:HGNC:26588]	-
ENSG00000223768	406.802	331.1	139.576	119.834	368.951	129.705	1.50657	3.19185e-12	4.65065e-11	LINC00205	21	45288050	45297806	+	7619	bidirectional_promoter_lncRNA	long intergenic non-protein coding RNA 205 [Source:HGNC Symbol;Acc:HGNC:16420]	-
ENSG00000184349	365.822	433.512	856.446	747.14	399.667	801.793	-1.00496	3.32229e-12	4.83198e-11	EFNA5	5	107376889	107670895	-	5703	protein_coding	ephrin A5 [Source:HGNC Symbol;Acc:HGNC:3225]	-
ENSG00000114923	108.947	116.332	9.49497	13.5465	112.64	11.5207	3.29636	4.33365e-12	6.24664e-11	SLC4A3	2	219627327	219641980	+	5091	protein_coding	solute carrier family 4 member 3 [Source:HGNC Symbol;Acc:HGNC:11029]	-
ENSG00000135924	460.775	433.512	165.212	199.029	447.144	182.121	1.29767	4.42499e-12	6.37261e-11	DNAJB2	2	219279267	219286900	+	5886	protein_coding	DnaJ heat shock protein family (Hsp40) member B2 [Source:HGNC Symbol;Acc:HGNC:5228]	-
ENSG00000198019	266.87	235.648	548.809	548.111	251.259	548.46	-1.12629	5.36309e-12	7.6825e-11	FCGR1B	1	121087345	121096310	+	3383	protein_coding	Fc fragment of IgG receptor Ib [Source:HGNC Symbol;Acc:HGNC:3614]	-
ENSG00000157514	231.887	234.653	503.233	528.312	233.27	515.773	-1.14447	5.74239e-12	8.21127e-11	TSC22D3	X	107713221	107777342	-	4766	protein_coding	TSC22 domain family member 3 [Source:HGNC Symbol;Acc:HGNC:3051]	TSC22
ENSG00000177602	184.91	174.996	441.516	423.067	179.953	432.291	-1.26464	6.48246e-12	9.22865e-11	HASPIN	17	3723903	3726699	+	2797	protein_coding	histone H3 associated protein kinase [Source:HGNC Symbol;Acc:HGNC:19682]	-
ENSG00000175832	153.925	174.001	421.577	398.058	163.963	409.817	-1.32183	6.57642e-12	9.34936e-11	ETV4	17	43527844	43579620	-	3607	protein_coding	ETS variant 4 [Source:HGNC Symbol;Acc:HGNC:3493]	ETS
ENSG00000183242	58.9712	71.5891	261.112	218.828	65.2802	239.97	-1.87881	6.57883e-12	9.34936e-11	WT1-AS	11	32435518	32458769	+	5561	bidirectional_promoter_lncRNA	WT1 antisense RNA [Source:HGNC Symbol;Acc:HGNC:18135]	-
ENSG00000038002	208.898	188.916	467.152	456.412	198.907	461.782	-1.2153	8.92684e-12	1.25426e-10	AGA	4	177430770	177442503	-	2675	protein_coding	aspartylglucosaminidase [Source:HGNC Symbol;Acc:HGNC:318]	-
ENSG00000196584	242.882	246.585	533.617	522.06	244.733	527.839	-1.109	1.04939e-11	1.46678e-10	XRCC2	7	152644779	152676165	-	4853	protein_coding	X-ray repair cross complementing 2 [Source:HGNC Symbol;Acc:HGNC:12829]	-
ENSG00000169752	120.941	153.121	392.142	351.166	137.031	371.654	-1.43984	1.10197e-11	1.53496e-10	NRG4	15	75935969	76059795	-	5031	protein_coding	neuregulin 4 [Source:HGNC Symbol;Acc:HGNC:29862]	-
ENSG00000138658	172.916	193.887	454.809	420.983	183.401	437.896	-1.25591	1.24974e-11	1.73331e-10	ZGRF1	4	112539333	112636995	-	9103	protein_coding	zinc finger GRF-type containing 1 [Source:HGNC Symbol;Acc:HGNC:25654]	-
ENSG00000122643	272.867	355.957	677.941	656.483	314.412	667.212	-1.08551	1.26129e-11	1.74784e-10	NT5C3A	7	33014113	33062797	-	3495	protein_coding	5'-nucleotidase, cytosolic IIIA [Source:HGNC Symbol;Acc:HGNC:17820]	-
ENSG00000167208	751.634	643.308	344.667	352.208	697.471	348.438	1.00137	1.2868e-11	1.78013e-10	SNX20	16	50666300	50681353	-	5754	protein_coding	sorting nexin 20 [Source:HGNC Symbol;Acc:HGNC:30390]	-
ENSG00000108691	169.917	132.241	24.6869	28.135	151.079	26.4109	2.51805	1.3126e-11	1.80962e-10	CCL2	17	34255218	34257203	+	1986	protein_coding	C-C motif chemokine ligand 2 [Source:HGNC Symbol;Acc:HGNC:10618]	-
ENSG00000133739	303.852	368.883	706.426	663.777	336.367	685.101	-1.02648	1.32332e-11	1.82187e-10	LRRCC1	8	85107147	85146076	+	5065	protein_coding	leucine rich repeat and coiled-coil centrosomal protein 1 [Source:HGNC Symbol;Acc:HGNC:29373]	-
ENSG00000261824	204.9	215.762	499.435	456.412	210.331	477.924	-1.18456	1.35303e-11	1.85743e-10	LINC00662	19	27684580	27793940	-	7958	lincRNA	long intergenic non-protein coding RNA 662 [Source:HGNC Symbol;Acc:HGNC:27122]	-
ENSG00000141542	230.887	237.636	63.6163	70.8585	234.262	67.2374	1.80215	1.4011e-11	1.92178e-10	RAB40B	17	82654973	82698728	-	6194	protein_coding	RAB40B, member RAS oncogene family [Source:HGNC Symbol;Acc:HGNC:18284]	-
ENSG00000189362	152.925	187.921	401.637	449.118	170.423	425.377	-1.31898	1.46966e-11	2.0107e-10	NEMP2	2	190504342	190534722	-	6521	protein_coding	nuclear envelope integral membrane protein 2 [Source:HGNC Symbol;Acc:HGNC:33700]	-
ENSG00000152689	232.886	201.842	62.6668	50.0177	217.364	56.3423	1.94493	1.49285e-11	2.03954e-10	RASGRP3	2	33436324	33564750	+	11118	protein_coding	RAS guanyl releasing protein 3 [Source:HGNC Symbol;Acc:HGNC:14545]	-
ENSG00000066230	625.695	556.804	283.9	283.434	591.25	283.667	1.05952	1.53792e-11	2.09343e-10	SLC9A3	5	470458	524332	-	5635	protein_coding	solute carrier family 9 member A3 [Source:HGNC Symbol;Acc:HGNC:11073]	-
ENSG00000173391	92.9547	100.424	1.89899	2.08407	96.6892	1.99153	5.60412	1.64328e-11	2.22934e-10	OLR1	12	10158301	10172138	-	3057	protein_coding	oxidized low density lipoprotein receptor 1 [Source:HGNC Symbol;Acc:HGNC:8133]	-
ENSG00000141068	277.865	260.505	594.385	540.817	269.185	567.601	-1.0768	1.67513e-11	2.27064e-10	KSR1	17	27456470	27626438	+	12178	protein_coding	kinase suppressor of ras 1 [Source:HGNC Symbol;Acc:HGNC:6465]	-
ENSG00000164050	656.68	556.804	286.748	290.728	606.742	288.738	1.0714	1.69594e-11	2.29307e-10	PLXNB1	3	48403854	48430051	-	9733	protein_coding	plexin B1 [Source:HGNC Symbol;Acc:HGNC:9103]	-
ENSG00000151882	262.872	239.625	552.607	524.144	251.248	538.376	-1.09983	1.78157e-11	2.4008e-10	CCL28	5	43376645	43412391	-	4524	protein_coding	C-C motif chemokine ligand 28 [Source:HGNC Symbol;Acc:HGNC:17700]	-
ENSG00000156515	149.927	181.956	37.9799	26.0509	165.941	32.0154	2.36853	1.85049e-11	2.4916e-10	HK1	10	69269984	69401884	+	6296	protein_coding	hexokinase 1 [Source:HGNC Symbol;Acc:HGNC:4922]	-
ENSG00000174371	267.869	280.391	565.9	569.994	274.13	567.947	-1.05083	1.89526e-11	2.54763e-10	EXO1	1	241847967	241895148	+	4140	protein_coding	exonuclease 1 [Source:HGNC Symbol;Acc:HGNC:3511]	-
ENSG00000100336	269.868	254.539	69.3133	90.6571	262.204	79.9852	1.71598	2.09854e-11	2.80686e-10	APOL4	22	36189124	36204840	-	4377	protein_coding	apolipoprotein L4 [Source:HGNC Symbol;Acc:HGNC:14867]	-
ENSG00000197119	608.703	526.976	273.455	259.467	567.839	266.461	1.09104	2.22952e-11	2.97465e-10	SLC25A29	14	100291111	100306547	-	7451	protein_coding	solute carrier family 25 member 29 [Source:HGNC Symbol;Acc:HGNC:20116]	-
ENSG00000100299	816.602	693.023	323.778	409.52	754.812	366.649	1.0434	2.29346e-11	3.0524e-10	ARSA	22	50622754	50628173	-	2932	protein_coding	arylsulfatase A [Source:HGNC Symbol;Acc:HGNC:713]	-
ENSG00000158869	162.921	149.144	32.2829	29.177	156.032	30.73	2.34258	2.39245e-11	3.18152e-10	FCER1G	1	161215234	161220699	+	964	protein_coding	Fc fragment of IgE receptor Ig [Source:HGNC Symbol;Acc:HGNC:3611]	-
ENSG00000136689	484.764	433.512	176.606	212.575	459.138	194.591	1.24021	2.58757e-11	3.42407e-10	IL1RN	2	113107214	113134016	+	3256	protein_coding	interleukin 1 receptor antagonist [Source:HGNC Symbol;Acc:HGNC:6000]	-
ENSG00000085999	191.906	181.956	463.354	413.688	186.931	438.521	-1.23075	2.62376e-11	3.46912e-10	RAD54L	1	46247688	46278473	+	3212	protein_coding	RAD54 like [Source:HGNC Symbol;Acc:HGNC:9826]	-
ENSG00000162896	89.9561	95.4522	4.74748	8.33629	92.7042	6.54189	3.83715	2.66273e-11	3.51489e-10	PIGR	1	206928518	206946466	-	4376	protein_coding	polymeric immunoglobulin receptor [Source:HGNC Symbol;Acc:HGNC:8968]	-
ENSG00000116701	125.939	134.23	23.7374	9.37833	130.084	16.5579	2.95961	2.70189e-11	3.56076e-10	NCF2	1	183555563	183590876	-	2928	protein_coding	neutrophil cytosolic factor 2 [Source:HGNC Symbol;Acc:HGNC:7661]	-
ENSG00000137496	274.866	290.334	101.596	86.489	282.6	94.0426	1.58555	3.09177e-11	4.05801e-10	IL18BP	11	71998541	72005715	+	4323	protein_coding	interleukin 18 binding protein [Source:HGNC Symbol;Acc:HGNC:5987]	-
ENSG00000197355	352.828	321.157	126.283	127.128	336.992	126.706	1.41128	3.23813e-11	4.23978e-10	UAP1L1	9	137077501	137084539	+	5283	protein_coding	UDP-N-acetylglucosamine pyrophosphorylase 1 like 1 [Source:HGNC Symbol;Acc:HGNC:28082]	-
ENSG00000161911	98.9518	108.378	13.293	6.25222	103.665	9.77259	3.39294	3.45866e-11	4.51753e-10	TREML1	6	41149342	41154337	-	1483	protein_coding	triggering receptor expressed on myeloid cells like 1 [Source:HGNC Symbol;Acc:HGNC:20434]	-
ENSG00000131080	385.812	365.9	135.778	161.516	375.856	148.647	1.34006	4.05619e-11	5.27239e-10	EDA2R	X	66595637	66639298	-	3579	protein_coding	ectodysplasin A2 receptor [Source:HGNC Symbol;Acc:HGNC:17756]	-
ENSG00000167850	492.76	400.7	164.263	200.071	446.73	182.167	1.29587	4.53182e-11	5.87172e-10	CD300C	17	74541108	74546143	-	1517	protein_coding	CD300c molecule [Source:HGNC Symbol;Acc:HGNC:19320]	-
ENSG00000239887	109.946	100.424	14.2425	3.12611	105.185	8.68428	3.57371	5.59927e-11	7.2085e-10	C1orf226	1	162366908	162386818	+	4495	protein_coding	chromosome 1 open reading frame 226 [Source:HGNC Symbol;Acc:HGNC:34351]	-
ENSG00000163993	0	3.97717	92.1012	90.6571	1.98859	91.3792	-5.51889	6.35904e-11	8.12186e-10	S100P	4	6693069	6697170	+	1280	protein_coding	S100 calcium binding protein P [Source:HGNC Symbol;Acc:HGNC:10504]	-
ENSG00000184271	250.878	206.813	486.142	526.228	228.845	506.185	-1.14501	6.63188e-11	8.45104e-10	POU6F1	12	51186936	51217708	-	6048	protein_coding	POU class 6 homeobox 1 [Source:HGNC Symbol;Acc:HGNC:9224]	Pou
ENSG00000167261	301.853	330.105	114.889	118.792	315.979	116.841	1.43568	6.80012e-11	8.65099e-10	DPEP2	16	67987394	68000586	-	3498	protein_coding	dipeptidase 2 [Source:HGNC Symbol;Acc:HGNC:23028]	-
ENSG00000143228	198.903	232.665	472.849	479.337	215.784	476.093	-1.1415	9.64152e-11	1.21484e-09	NUF2	1	163266576	163355764	+	3362	protein_coding	NUF2, NDC80 kinetochore complex component [Source:HGNC Symbol;Acc:HGNC:14621]	-
ENSG00000186594	172.916	182.95	46.5253	39.5974	177.933	43.0614	2.04469	1.03102e-10	1.29229e-09	MIR22HG	17	1711493	1717174	-	2986	lincRNA	MIR22 host gene [Source:HGNC Symbol;Acc:HGNC:28219]	-
ENSG00000160298	145.929	129.258	339.92	357.418	137.594	348.669	-1.34126	1.13687e-10	1.419e-09	C21orf58	21	46300181	46323875	-	5315	protein_coding	chromosome 21 open reading frame 58 [Source:HGNC Symbol;Acc:HGNC:1300]	-
ENSG00000151651	296.855	245.591	93.0507	86.489	271.223	89.7698	1.5943	1.1582e-10	1.44275e-09	ADAM8	10	133262403	133276868	-	4780	protein_coding	ADAM metallopeptidase domain 8 [Source:HGNC Symbol;Acc:HGNC:215]	-
ENSG00000233695	219.893	186.927	61.7173	44.8076	203.41	53.2624	1.92924	1.58715e-10	1.95148e-09	GAS6-AS1	13	113815630	113845744	+	7169	antisense	GAS6 antisense RNA 1 [Source:HGNC Symbol;Acc:HGNC:39826]	-
ENSG00000138376	208.898	261.499	564.001	480.379	235.199	522.19	-1.1513	1.62407e-10	1.99232e-09	BARD1	2	214725646	214809711	-	6067	protein_coding	BRCA1 associated RING domain 1 [Source:HGNC Symbol;Acc:HGNC:952]	-
ENSG00000285254	219.893	164.058	451.96	448.076	191.976	450.018	-1.22925	1.80521e-10	2.20145e-09	AL513128.2	10	22475455	22478026	-	2572	lincRNA	novel transcript	-
ENSG00000067177	107.947	76.5606	259.213	307.401	92.254	283.307	-1.61815	1.87635e-10	2.28273e-09	PHKA1	X	72578814	72714319	-	6350	protein_coding	phosphorylase kinase regulatory subunit alpha 1 [Source:HGNC Symbol;Acc:HGNC:8925]	-
ENSG00000171119	4.99756	4.97147	93.0507	71.9005	4.98452	82.4756	-4.04948	1.92771e-10	2.34344e-09	NRTN	19	5823802	5828324	+	1109	protein_coding	neurturin [Source:HGNC Symbol;Acc:HGNC:8007]	-
ENSG00000162591	157.923	130.252	26.5859	30.219	144.088	28.4025	2.34471	2.02094e-10	2.44941e-09	MEGF6	1	3489920	3611495	-	7039	protein_coding	multiple EGF like domains 6 [Source:HGNC Symbol;Acc:HGNC:3232]	-
ENSG00000026751	93.9542	103.407	8.54547	13.5465	98.6804	11.046	3.16786	2.42448e-10	2.92096e-09	SLAMF7	1	160739057	160754821	+	4833	protein_coding	SLAM family member 7 [Source:HGNC Symbol;Acc:HGNC:21394]	-
ENSG00000105967	324.842	415.615	148.121	143.801	370.228	145.961	1.34261	2.53158e-10	3.04091e-09	TFEC	7	115935148	116159896	-	8644	protein_coding	transcription factor EC [Source:HGNC Symbol;Acc:HGNC:11754]	bHLH
ENSG00000164087	276.865	289.339	529.819	618.969	283.102	574.394	-1.01992	2.71638e-10	3.26047e-09	POC1A	3	52075253	52154690	-	2247	protein_coding	POC1 centriolar protein A [Source:HGNC Symbol;Acc:HGNC:24488]	-
ENSG00000274020	96.9527	58.6633	244.97	276.14	77.808	260.555	-1.74341	3.00636e-10	3.58984e-09	LINC01138	1	148290889	148519604	-	7495	processed_transcript	long intergenic non-protein coding RNA 1138 [Source:HGNC Symbol;Acc:HGNC:49454]	-
ENSG00000065665	434.788	479.249	204.142	216.744	457.019	210.443	1.11943	3.03761e-10	3.62447e-09	SEC61A2	10	12129637	12169961	+	3916	protein_coding	Sec61 translocon alpha 2 subunit [Source:HGNC Symbol;Acc:HGNC:17702]	-
ENSG00000171798	116.943	98.4351	16.1414	13.5465	107.689	14.844	2.85583	3.61482e-10	4.291e-09	KNDC1	10	133160447	133226412	+	7985	protein_coding	kinase non-catalytic C-lobe domain containing 1 [Source:HGNC Symbol;Acc:HGNC:29374]	-
ENSG00000185633	52.9742	35.7946	172.808	187.567	44.3844	180.187	-2.02129	3.89698e-10	4.60563e-09	NDUFA4L2	12	57234903	57240715	-	2806	protein_coding	NDUFA4, mitochondrial complex associated like 2 [Source:HGNC Symbol;Acc:HGNC:29836]	-
ENSG00000172167	203.901	270.448	508.93	523.102	237.174	516.016	-1.12121	4.27159e-10	5.03361e-09	MTBP	8	120445400	120542133	+	8326	protein_coding	MDM2 binding protein [Source:HGNC Symbol;Acc:HGNC:7417]	-
ENSG00000172322	70.9654	85.5092	0.949497	5.21018	78.2373	3.07984	4.70294	4.38411e-10	5.16245e-09	CLEC12A	12	9951316	9995694	+	3250	protein_coding	C-type lectin domain family 12 member A [Source:HGNC Symbol;Acc:HGNC:31713]	-
ENSG00000132357	475.768	549.844	253.516	238.626	512.806	246.071	1.05883	4.83722e-10	5.67118e-09	CARD6	5	40841184	40860175	+	4399	protein_coding	caspase recruitment domain family member 6 [Source:HGNC Symbol;Acc:HGNC:16394]	-
ENSG00000213983	397.806	324.14	156.667	125.044	360.973	140.856	1.3555	4.96439e-10	5.81182e-09	AP1G2	14	23559565	23568070	-	6897	protein_coding	adaptor related protein complex 1 subunit gamma 2 [Source:HGNC Symbol;Acc:HGNC:556]	-
ENSG00000184060	75.963	78.5492	5.69698	2.08407	77.2561	3.89053	4.28927	4.989e-10	5.8364e-09	ADAP2	17	30906344	30959322	+	3750	protein_coding	ArfGAP with dual PH domains 2 [Source:HGNC Symbol;Acc:HGNC:16487]	-
ENSG00000188064	105.948	84.5149	4.74748	13.5465	95.2316	9.14698	3.3985	5.15761e-10	6.02312e-09	WNT7B	22	45920362	45977129	-	5051	protein_coding	Wnt family member 7B [Source:HGNC Symbol;Acc:HGNC:12787]	-
ENSG00000012779	90.9557	115.338	16.1414	4.16814	103.147	10.1548	3.32357	5.21916e-10	6.08801e-09	ALOX5	10	45374176	45446119	+	3730	protein_coding	arachidonate 5-lipoxygenase [Source:HGNC Symbol;Acc:HGNC:435]	-
ENSG00000213918	435.788	367.889	162.364	182.356	401.838	172.36	1.22225	5.64733e-10	6.5449e-09	DNASE1	16	3611728	3680143	+	13801	protein_coding	deoxyribonuclease 1 [Source:HGNC Symbol;Acc:HGNC:2956]	-
ENSG00000229140	205.9	215.762	460.506	438.697	210.831	449.602	-1.0928	5.99539e-10	6.93335e-09	CCDC26	8	128634199	129683679	-	30265	lincRNA	CCDC26 long non-coding RNA [Source:HGNC Symbol;Acc:HGNC:28416]	-
ENSG00000163975	556.729	474.278	264.91	196.945	515.503	230.927	1.15615	6.70134e-10	7.70559e-09	MELTF	3	196988621	197029816	-	8393	protein_coding	melanotransferrin [Source:HGNC Symbol;Acc:HGNC:7037]	-
ENSG00000049449	213.896	247.579	488.991	477.253	230.737	483.122	-1.06618	7.25614e-10	8.30213e-09	RCN1	11	32090904	32105755	+	4675	protein_coding	reticulocalbin 1 [Source:HGNC Symbol;Acc:HGNC:9934]	-
ENSG00000236404	2.99854	5.96576	82.6062	70.8585	4.48215	76.7323	-4.09731	7.57357e-10	8.62255e-09	VLDLR-AS1	9	2421597	2643359	-	5989	antisense	VLDLR antisense RNA 1 [Source:HGNC Symbol;Acc:HGNC:49621]	-
ENSG00000283787	77.962	71.5891	3.79799	1.04204	74.7756	2.42001	4.91927	8.60024e-10	9.72966e-09	PRR33	11	1888577	1891895	-	3319	protein_coding	proline rich 33 [Source:HGNC Symbol;Acc:HGNC:35118]	-
ENSG00000166928	343.832	363.911	149.071	151.095	353.872	150.083	1.23762	8.6064e-10	9.72982e-09	MS4A14	11	60378530	60417756	+	4006	protein_coding	membrane spanning 4-domains A14 [Source:HGNC Symbol;Acc:HGNC:30706]	-
ENSG00000171659	88.9566	91.475	12.3435	5.21018	90.2158	8.77682	3.34592	8.71464e-10	9.84529e-09	GPR34	X	41688973	41697277	+	1928	protein_coding	G protein-coupled receptor 34 [Source:HGNC Symbol;Acc:HGNC:4490]	-
ENSG00000198467	493.759	415.615	208.889	210.491	454.687	209.69	1.11664	9.0498e-10	1.02025e-08	TPM2	9	35681992	35690121	-	3248	protein_coding	tropomyosin 2 [Source:HGNC Symbol;Acc:HGNC:12011]	-
ENSG00000100473	136.933	124.287	310.485	339.704	130.61	325.095	-1.31519	9.10423e-10	1.02567e-08	COCH	14	30874514	30895065	+	4031	protein_coding	cochlin [Source:HGNC Symbol;Acc:HGNC:2180]	-
ENSG00000143546	78.9615	68.6063	2.84849	2.08407	73.7839	2.46628	4.89457	9.27994e-10	1.04328e-08	S100A8	1	153390032	153391188	-	1006	protein_coding	S100 calcium binding protein A8 [Source:HGNC Symbol;Acc:HGNC:10498]	-
ENSG00000005189	249.878	244.596	505.132	490.799	247.237	497.966	-1.01032	1.04349e-09	1.16421e-08	REXO5	16	20806429	20849668	+	4114	protein_coding	RNA exonuclease 5 [Source:HGNC Symbol;Acc:HGNC:24661]	-
ENSG00000165244	162.921	195.876	428.223	386.595	179.398	407.409	-1.18372	1.09393e-09	1.21628e-08	ZNF367	9	96385941	96418329	-	3646	protein_coding	zinc finger protein 367 [Source:HGNC Symbol;Acc:HGNC:18320]	zf-C2H2
ENSG00000205300	13.9932	9.94294	105.394	87.531	11.9681	96.4626	-3.01192	1.13544e-09	1.25983e-08	AL356414.1	20	4070152	4075165	-	686	lincRNA	novel transcript	-
ENSG00000249992	132.935	158.093	32.2829	32.3031	145.514	32.293	2.17192	1.15039e-09	1.27467e-08	TMEM158	3	45224466	45226278	-	1813	protein_coding	transmembrane protein 158 (gene/pseudogene) [Source:HGNC Symbol;Acc:HGNC:30293]	-
ENSG00000260386	119.942	116.332	18.9899	22.9248	118.137	20.9574	2.4979	1.21749e-09	1.34533e-08	LINC01225	1	31500085	31509648	+	3555	transcribed_unitary_pseudogene	LINC01225 pseudogene [Source:HGNC Symbol;Acc:HGNC:49677]	-
ENSG00000171621	126.938	130.252	17.0909	30.219	128.595	23.655	2.45085	1.40627e-09	1.54968e-08	SPSB1	1	9292880	9369532	+	3403	protein_coding	splA/ryanodine receptor domain and SOCS box containing 1 [Source:HGNC Symbol;Acc:HGNC:30628]	-
ENSG00000116962	169.917	207.807	52.2223	54.1859	188.862	53.2041	1.82824	1.48028e-09	1.6268e-08	NID1	1	235975830	236065162	-	5864	protein_coding	nidogen 1 [Source:HGNC Symbol;Acc:HGNC:7821]	-
ENSG00000125945	193.905	211.785	427.274	436.613	202.845	431.943	-1.0903	1.50034e-09	1.64772e-08	ZNF436	1	23359448	23369442	-	4392	protein_coding	zinc finger protein 436 [Source:HGNC Symbol;Acc:HGNC:20814]	zf-C2H2
ENSG00000258875	78.9615	71.5891	6.64648	3.12611	75.2753	4.88629	3.9291	1.60284e-09	1.75671e-08	AL135818.1	14	91242759	91252211	+	1916	processed_transcript	novel transcript, antisense to GPR68	-
ENSG00000205755	107.947	106.389	18.9899	14.5885	107.168	16.7892	2.66992	1.66005e-09	1.81817e-08	CRLF2	X	1187549	1212750	-	2010	protein_coding	cytokine receptor like factor 2 [Source:HGNC Symbol;Acc:HGNC:14281]	-
ENSG00000087589	133.935	103.407	11.394	25.0089	118.671	18.2014	2.71625	1.69397e-09	1.85155e-08	CASS4	20	56412112	56460387	+	5069	protein_coding	Cas scaffold protein family member 4 [Source:HGNC Symbol;Acc:HGNC:15878]	-
ENSG00000111196	179.912	208.802	420.627	422.025	194.357	421.326	-1.11613	1.76903e-09	1.92838e-08	MAGOHB	12	10604190	10613623	-	4856	protein_coding	mago homolog B, exon junction complex subunit [Source:HGNC Symbol;Acc:HGNC:25504]	-
ENSG00000185669	400.805	364.906	161.414	178.188	382.855	169.801	1.1739	1.86245e-09	2.02474e-08	SNAI3	16	88677682	88686493	-	1732	protein_coding	snail family transcriptional repressor 3 [Source:HGNC Symbol;Acc:HGNC:18411]	zf-C2H2
ENSG00000228589	48.9761	65.6234	164.263	274.056	57.2997	219.159	-1.93345	1.94919e-09	2.11334e-08	SPCS2P4	1	28095742	28096422	-	681	processed_pseudogene	signal peptidase complex subunit 2 pseudogene 4 [Source:HGNC Symbol;Acc:HGNC:45237]	-
ENSG00000177917	241.882	301.271	570.648	526.228	271.577	548.438	-1.01425	1.981e-09	2.14639e-08	ARL6IP6	2	152717893	152761253	+	3349	protein_coding	ADP ribosylation factor like GTPase 6 interacting protein 6 [Source:HGNC Symbol;Acc:HGNC:24048]	-
ENSG00000133805	259.873	269.454	104.445	89.6151	264.663	97.0299	1.44599	2.07356e-09	2.24066e-08	AMPD3	11	10308313	10507579	+	6793	protein_coding	adenosine monophosphate deaminase 3 [Source:HGNC Symbol;Acc:HGNC:470]	-
ENSG00000074964	90.9557	69.6005	5.69698	8.33629	80.2781	7.01663	3.52387	2.18377e-09	2.34563e-08	ARHGEF10L	1	17539835	17697874	+	7817	protein_coding	Rho guanine nucleotide exchange factor 10 like [Source:HGNC Symbol;Acc:HGNC:25540]	-
ENSG00000178199	520.746	471.295	245.92	250.089	496.021	248.004	1.00016	2.59988e-09	2.78148e-08	ZC3H12D	6	149446795	149485061	-	6733	protein_coding	zinc finger CCCH-type containing 12D [Source:HGNC Symbol;Acc:HGNC:21175]	-
ENSG00000254415	109.946	75.5663	9.49497	12.5044	92.7564	10.9997	3.08084	2.63361e-09	2.81569e-08	SIGLEC14	19	51642553	51646801	-	2082	protein_coding	sialic acid binding Ig like lectin 14 [Source:HGNC Symbol;Acc:HGNC:32926]	-
ENSG00000174837	83.9591	82.5264	9.49497	8.33629	83.2427	8.91563	3.22038	3.0219e-09	3.21592e-08	ADGRE1	19	6887566	6940459	+	3707	protein_coding	adhesion G protein-coupled receptor E1 [Source:HGNC Symbol;Acc:HGNC:3336]	-
ENSG00000179750	183.91	134.23	390.243	364.713	159.07	377.478	-1.2472	3.2487e-09	3.44593e-08	APOBEC3B	22	38982347	38992804	+	1896	protein_coding	apolipoprotein B mRNA editing enzyme catalytic subunit 3B [Source:HGNC Symbol;Acc:HGNC:17352]	-
ENSG00000005249	470.77	479.249	245.92	226.122	475.01	236.021	1.00826	3.27286e-09	3.46246e-08	PRKAR2B	7	107044649	107161811	+	4318	protein_coding	protein kinase cAMP-dependent type II regulatory subunit beta [Source:HGNC Symbol;Acc:HGNC:9392]	-
ENSG00000162772	102.95	87.4978	262.061	255.299	95.2238	258.68	-1.44201	3.45699e-09	3.64531e-08	ATF3	1	212565334	212620777	+	4040	protein_coding	activating transcription factor 3 [Source:HGNC Symbol;Acc:HGNC:785]	TF_bZIP
ENSG00000204257	95.9532	82.5264	7.59597	13.5465	89.2398	10.5712	3.08786	3.61713e-09	3.79928e-08	HLA-DMA	6	32948613	32969094	-	2534	protein_coding	major histocompatibility complex, class II, DM alpha [Source:HGNC Symbol;Acc:HGNC:4934]	-
ENSG00000227081	372.818	484.221	188.95	194.861	428.52	191.905	1.1593	3.73098e-09	3.91378e-08	AC005912.1	12	3211663	3211917	-	255	processed_pseudogene	ribosomal protein S27 (RPS27) pseudogene	-
ENSG00000198324	252.877	206.813	65.5153	85.447	229.845	75.4811	1.6093	4.6267e-09	4.80962e-08	PHETA1	12	111360651	111369121	-	3361	protein_coding	PH domain containing endocytic trafficking adaptor 1 [Source:HGNC Symbol;Acc:HGNC:26509]	-
ENSG00000152784	166.919	158.093	368.405	355.334	162.506	361.87	-1.15521	4.85288e-09	5.02856e-08	PRDM8	4	80183879	80204329	+	4588	protein_coding	PR/SET domain 8 [Source:HGNC Symbol;Acc:HGNC:13993]	zf-C2H2
ENSG00000174749	122.94	129.258	335.172	284.476	126.099	309.824	-1.29769	5.00956e-09	5.18425e-08	FAM241A	4	112145397	112195256	+	8901	protein_coding	family with sequence similarity 241 member A [Source:HGNC Symbol;Acc:HGNC:26813]	-
ENSG00000099250	241.882	298.288	90.2022	108.372	270.085	99.287	1.44568	5.32796e-09	5.49263e-08	NRP1	10	33177492	33336262	-	11522	protein_coding	neuropilin 1 [Source:HGNC Symbol;Acc:HGNC:8004]	-
ENSG00000050438	155.924	195.876	33.2324	56.27	175.9	44.7512	1.98086	5.50987e-09	5.67654e-08	SLC4A8	12	51391317	51515763	+	17980	protein_coding	solute carrier family 4 member 8 [Source:HGNC Symbol;Acc:HGNC:11034]	-
ENSG00000024526	172.916	225.705	476.647	403.268	199.31	439.958	-1.14296	6.07315e-09	6.23695e-08	DEPDC1	1	68474152	68497221	-	5904	protein_coding	DEP domain containing 1 [Source:HGNC Symbol;Acc:HGNC:22949]	-
ENSG00000164509	31.9844	70.5948	184.202	222.996	51.2896	203.599	-1.98792	6.32345e-09	6.47704e-08	IL31RA	5	55851379	55922853	+	4576	protein_coding	interleukin 31 receptor A [Source:HGNC Symbol;Acc:HGNC:18969]	-
ENSG00000274736	159.922	141.19	39.8789	37.5133	150.556	38.6961	1.95919	7.90725e-09	7.9884e-08	CCL23	17	36013056	36017968	-	738	protein_coding	C-C motif chemokine ligand 23 [Source:HGNC Symbol;Acc:HGNC:10622]	-
ENSG00000159556	170.917	181.956	367.455	392.848	176.436	380.151	-1.10703	8.71961e-09	8.7709e-08	ISL2	15	76336724	76342476	+	2221	protein_coding	ISL LIM homeobox 2 [Source:HGNC Symbol;Acc:HGNC:18524]	Homeobox
ENSG00000227039	156.923	123.292	37.9799	22.9248	140.108	30.4523	2.19536	9.13727e-09	9.13953e-08	ITGB2-AS1	21	44921051	44929678	+	2438	antisense	ITGB2 antisense RNA 1 [Source:HGNC Symbol;Acc:HGNC:44304]	-
ENSG00000256043	267.869	277.408	112.041	104.204	272.639	108.122	1.33356	9.32214e-09	9.31291e-08	CTSO	4	155924118	155953917	-	2954	protein_coding	cathepsin O [Source:HGNC Symbol;Acc:HGNC:2542]	-
ENSG00000259712	186.909	171.018	56.9698	50.0177	178.964	53.4938	1.7406	9.4255e-09	9.40453e-08	AC023906.5	15	52056675	52100523	-	635	antisense	novel transcript, antisense to MAPK6	-
ENSG00000135451	265.87	211.785	488.041	479.337	238.827	483.689	-1.01831	9.46576e-09	9.43886e-08	TROAP	12	49323236	49331731	+	3954	protein_coding	trophinin associated protein [Source:HGNC Symbol;Acc:HGNC:12327]	-
ENSG00000167705	236.885	228.688	82.6062	86.489	232.786	84.5476	1.46168	9.63397e-09	9.60067e-08	RILP	17	1646145	1650077	-	2103	protein_coding	Rab interacting lysosomal protein [Source:HGNC Symbol;Acc:HGNC:30266]	-
ENSG00000152056	274.866	288.345	116.788	111.498	281.606	114.143	1.30235	1.02861e-08	1.0219e-07	AP1S3	2	223751686	223838027	-	4284	protein_coding	adaptor related protein complex 1 subunit sigma 3 [Source:HGNC Symbol;Acc:HGNC:18971]	-
ENSG00000159618	503.754	426.552	245.92	191.735	465.153	218.827	1.08583	1.03811e-08	1.0307e-07	ADGRG5	16	57542421	57591681	+	5852	protein_coding	adhesion G protein-coupled receptor G5 [Source:HGNC Symbol;Acc:HGNC:19010]	-
ENSG00000130653	232.886	209.796	72.1617	82.3209	221.341	77.2413	1.52028	1.14777e-08	1.13331e-07	PNPLA7	9	137459953	137550534	-	9976	protein_coding	patatin like phospholipase domain containing 7 [Source:HGNC Symbol;Acc:HGNC:24768]	-
ENSG00000142856	153.925	180.961	380.748	356.376	167.443	368.562	-1.13849	1.15334e-08	1.13811e-07	ITGB3BP	1	63440770	63593721	-	5459	protein_coding	integrin subunit beta 3 binding protein [Source:HGNC Symbol;Acc:HGNC:6157]	-
ENSG00000136026	50.9751	56.6747	205.091	158.389	53.8249	181.74	-1.75666	1.38081e-08	1.3502e-07	CKAP4	12	106237877	106304279	-	3638	protein_coding	cytoskeleton associated protein 4 [Source:HGNC Symbol;Acc:HGNC:16991]	-
ENSG00000217801	188.908	180.961	58.8688	58.354	184.935	58.6114	1.65764	1.49714e-08	1.45689e-07	AL390719.1	1	1059734	1069355	+	2171	transcribed_unprocessed_pseudogene	uncharacterized LOC100288175 [Source:NCBI gene;Acc:100288175]	-
ENSG00000171777	457.777	393.74	219.334	184.44	425.759	201.887	1.07492	1.56298e-08	1.51275e-07	RASGRP4	19	38409051	38426305	-	4183	protein_coding	RAS guanyl releasing protein 4 [Source:HGNC Symbol;Acc:HGNC:18958]	-
ENSG00000077782	237.884	183.944	467.152	419.941	210.914	443.546	-1.07305	1.67485e-08	1.61812e-07	FGFR1	8	38400215	38468834	-	13842	protein_coding	fibroblast growth factor receptor 1 [Source:HGNC Symbol;Acc:HGNC:3688]	-
ENSG00000253276	203.901	167.041	383.597	408.478	185.471	396.037	-1.09423	1.71403e-08	1.65498e-07	CCDC71L	7	106656765	106660996	-	4232	protein_coding	coiled-coil domain containing 71 like [Source:HGNC Symbol;Acc:HGNC:26685]	-
ENSG00000204103	86.9576	69.6005	9.49497	8.33629	78.2791	8.91563	3.13171	1.79955e-08	1.73031e-07	MAFB	20	40685848	40689240	-	3393	protein_coding	MAF bZIP transcription factor B [Source:HGNC Symbol;Acc:HGNC:6408]	TF_bZIP
ENSG00000167207	266.87	257.522	102.546	106.288	262.196	104.417	1.32867	1.80445e-08	1.73399e-07	NOD2	16	50693588	50734041	+	6873	protein_coding	nucleotide binding oligomerization domain containing 2 [Source:HGNC Symbol;Acc:HGNC:5331]	-
ENSG00000072694	52.9742	82.5264	2.84849	6.25222	67.7503	4.55035	3.91284	1.97422e-08	1.88591e-07	FCGR2B	1	161663147	161678654	+	6651	protein_coding	Fc fragment of IgG receptor IIb [Source:HGNC Symbol;Acc:HGNC:3618]	-
ENSG00000175197	86.9576	55.6804	202.243	238.626	71.319	220.435	-1.62755	2.04883e-08	1.9514e-07	DDIT3	12	57516588	57521737	-	1307	protein_coding	DNA damage inducible transcript 3 [Source:HGNC Symbol;Acc:HGNC:2726]	TF_bZIP
ENSG00000152253	134.934	145.167	310.485	326.157	140.051	318.321	-1.18423	2.12491e-08	2.0203e-07	SPC25	2	168834132	168913371	-	1841	protein_coding	SPC25, NDC80 kinetochore complex component [Source:HGNC Symbol;Acc:HGNC:24031]	-
ENSG00000125355	182.911	132.241	39.8789	43.7655	157.576	41.8222	1.91477	2.16426e-08	2.0565e-07	TMEM255A	X	120258650	120311556	-	3858	protein_coding	transmembrane protein 255A [Source:HGNC Symbol;Acc:HGNC:26086]	-
ENSG00000131668	97.9522	105.395	17.0909	19.7987	101.674	18.4448	2.46499	2.17388e-08	2.06199e-07	BARX1	9	93951622	93955372	-	1777	protein_coding	BARX homeobox 1 [Source:HGNC Symbol;Acc:HGNC:955]	Homeobox
ENSG00000175040	334.837	270.448	106.344	136.507	302.642	121.425	1.31983	2.2188e-08	2.09967e-07	CHST2	3	143119331	143124014	+	4582	protein_coding	carbohydrate sulfotransferase 2 [Source:HGNC Symbol;Acc:HGNC:1970]	-
ENSG00000156042	173.915	189.91	63.6163	50.0177	181.913	56.817	1.67606	2.78249e-08	2.60862e-07	CFAP70	10	73253759	73358859	-	7428	protein_coding	cilia and flagella associated protein 70 [Source:HGNC Symbol;Acc:HGNC:30726]	-
ENSG00000244682	45.9776	80.5378	3.79799	1.04204	63.2577	2.42001	4.67983	2.93107e-08	2.73522e-07	FCGR2C	1	161581339	161605662	+	3580	polymorphic_pseudogene	Fc fragment of IgG receptor IIc (gene/pseudogene) [Source:HGNC Symbol;Acc:HGNC:15626]	-
ENSG00000187266	177.913	176.984	357.96	386.595	177.449	372.278	-1.06856	3.08374e-08	2.87251e-07	EPOR	19	11377205	11384342	-	3079	protein_coding	erythropoietin receptor [Source:HGNC Symbol;Acc:HGNC:3416]	-
ENSG00000188822	345.831	304.254	155.717	124.002	325.043	139.86	1.21447	3.1283e-08	2.91085e-07	CNR2	1	23870526	23913362	-	5254	protein_coding	cannabinoid receptor 2 [Source:HGNC Symbol;Acc:HGNC:2160]	-
ENSG00000186998	158.923	141.19	335.172	328.241	150.056	331.707	-1.14459	3.21428e-08	2.98398e-07	EMID1	22	29205851	29259597	+	4899	protein_coding	EMI domain containing 1 [Source:HGNC Symbol;Acc:HGNC:18036]	-
ENSG00000171860	253.876	220.733	93.0507	86.489	237.305	89.7698	1.40161	3.39753e-08	3.14325e-07	C3AR1	12	8058302	8066471	-	2145	protein_coding	complement C3a receptor 1 [Source:HGNC Symbol;Acc:HGNC:1319]	-
ENSG00000137642	58.9712	83.5207	7.59597	6.25222	71.246	6.9241	3.35936	3.58007e-08	3.30455e-07	SORL1	11	121452203	121633693	+	19449	protein_coding	sortilin related receptor 1 [Source:HGNC Symbol;Acc:HGNC:11185]	-
ENSG00000126709	124.939	117.327	30.3839	25.0089	121.133	27.6964	2.12608	3.82563e-08	3.51915e-07	IFI6	1	27666061	27672218	-	865	protein_coding	interferon alpha inducible protein 6 [Source:HGNC Symbol;Acc:HGNC:4054]	-
ENSG00000180354	235.885	224.71	78.8082	94.8253	230.298	86.8168	1.40944	4.68056e-08	4.25228e-07	MTURN	7	30134810	30162762	+	6532	protein_coding	maturin, neural progenitor differentiation regulator homolog [Source:HGNC Symbol;Acc:HGNC:25457]	-
ENSG00000117643	145.929	127.27	329.475	292.812	136.599	311.144	-1.18832	5.01861e-08	4.54405e-07	MAN1C1	1	25617468	25786207	+	9026	protein_coding	mannosidase alpha class 1C member 1 [Source:HGNC Symbol;Acc:HGNC:19080]	-
ENSG00000129219	131.936	114.344	34.1819	15.6305	123.14	24.9062	2.29592	5.10959e-08	4.62124e-07	PLD2	17	4807096	4823434	+	4888	protein_coding	phospholipase D2 [Source:HGNC Symbol;Acc:HGNC:9068]	-
ENSG00000013725	74.9635	65.6234	6.64648	8.33629	70.2934	7.49138	3.23446	5.12831e-08	4.63558e-07	CD6	11	60971680	61020377	+	5958	protein_coding	CD6 molecule [Source:HGNC Symbol;Acc:HGNC:1691]	-
ENSG00000075399	326.841	296.299	147.172	127.128	311.57	137.15	1.18233	5.26501e-08	4.75116e-07	VPS9D1	16	89707134	89720986	-	3428	protein_coding	VPS9 domain containing 1 [Source:HGNC Symbol;Acc:HGNC:13526]	-
ENSG00000242338	150.926	113.349	37.0304	25.0089	132.138	31.0196	2.08574	5.83357e-08	5.2408e-07	BMS1P4	10	73715843	73730469	-	1982	transcribed_unprocessed_pseudogene	BMS1, ribosome biogenesis factor pseudogene 4 [Source:HGNC Symbol;Acc:HGNC:23652]	-
ENSG00000265415	85.9581	74.572	208.889	226.122	80.2651	217.506	-1.43789	5.98434e-08	5.37326e-07	AC099850.3	17	59202677	59203829	-	321	antisense	novel transcript, antisense to PRR11	-
ENSG00000183814	170.917	213.773	387.395	409.52	192.345	398.457	-1.05034	6.15727e-08	5.51626e-07	LIN9	1	226231149	226309869	-	4442	protein_coding	lin-9 DREAM MuvB core complex component [Source:HGNC Symbol;Acc:HGNC:30830]	-
ENSG00000074416	427.791	380.814	193.697	208.407	404.303	201.052	1.00851	6.55834e-08	5.8658e-07	MGLL	3	127689062	128052190	-	11849	protein_coding	monoglyceride lipase [Source:HGNC Symbol;Acc:HGNC:17038]	-
ENSG00000196376	17.9912	22.8688	109.192	96.9094	20.43	103.051	-2.33494	6.64351e-08	5.93541e-07	SLC35F1	6	117907526	118317676	+	4855	protein_coding	solute carrier family 35 member F1 [Source:HGNC Symbol;Acc:HGNC:21483]	-
ENSG00000134256	205.9	191.899	69.3133	71.9005	198.899	70.6069	1.49455	6.77973e-08	6.04707e-07	CD101	1	117001750	117036476	+	3828	protein_coding	CD101 molecule [Source:HGNC Symbol;Acc:HGNC:5949]	-
ENSG00000184293	118.942	99.4294	22.7879	23.9668	109.186	23.3774	2.22428	7.46612e-08	6.618e-07	CLECL1	12	9715860	9733299	-	1721	protein_coding	C-type lectin like 1 [Source:HGNC Symbol;Acc:HGNC:24462]	-
ENSG00000127423	69.9659	69.6005	171.859	241.752	69.7832	206.806	-1.56581	7.54786e-08	6.67686e-07	AUNIP	1	25831913	25859458	-	2408	protein_coding	aurora kinase A and ninein interacting protein [Source:HGNC Symbol;Acc:HGNC:28363]	-
ENSG00000101335	160.922	196.87	56.9698	59.3961	178.896	58.1829	1.62099	7.97003e-08	7.02721e-07	MYL9	20	36541484	36551447	+	2821	protein_coding	myosin light chain 9 [Source:HGNC Symbol;Acc:HGNC:15754]	-
ENSG00000131042	60.9703	82.5264	10.4445	4.16814	71.7483	7.3063	3.27973	8.16481e-08	7.19109e-07	LILRB2	19	54273821	54281184	-	3810	protein_coding	leukocyte immunoglobulin like receptor B2 [Source:HGNC Symbol;Acc:HGNC:6606]	-
ENSG00000103056	115.943	119.315	31.3334	22.9248	117.629	27.1291	2.11207	8.5354e-08	7.49704e-07	SMPD3	16	68358325	68448688	-	7166	protein_coding	sphingomyelin phosphodiesterase 3 [Source:HGNC Symbol;Acc:HGNC:14240]	-
ENSG00000187240	95.9532	127.27	27.5354	18.7567	111.611	23.146	2.26444	8.85863e-08	7.74807e-07	DYNC2H1	11	103109410	103479863	+	15012	protein_coding	dynein cytoplasmic 2 heavy chain 1 [Source:HGNC Symbol;Acc:HGNC:2962]	-
ENSG00000103855	113.944	109.372	21.8384	28.135	111.658	24.9867	2.16342	9.42475e-08	8.21118e-07	CD276	15	73683966	73714518	+	5542	protein_coding	CD276 molecule [Source:HGNC Symbol;Acc:HGNC:19137]	-
ENSG00000260101	123.94	122.298	34.1819	9.37833	123.119	21.7801	2.48497	9.57149e-08	8.32554e-07	AC008074.2	2	64522187	64524093	-	1907	lincRNA	uncharacterized LOC101927402 [Source:NCBI gene;Acc:101927402]	-
ENSG00000107968	194.905	195.876	67.4143	72.9425	195.39	70.1784	1.47816	1.09989e-07	9.52608e-07	MAP3K8	10	30433937	30461833	+	3601	protein_coding	mitogen-activated protein kinase kinase kinase 8 [Source:HGNC Symbol;Acc:HGNC:6860]	-
ENSG00000156299	361.824	381.809	176.606	190.693	371.816	183.65	1.01838	1.13468e-07	9.79067e-07	TIAM1	21	31118416	31559977	-	9216	protein_coding	T cell lymphoma invasion and metastasis 1 [Source:HGNC Symbol;Acc:HGNC:11805]	-
ENSG00000255197	157.923	188.916	60.7678	51.0598	173.419	55.9138	1.63103	1.19767e-07	1.02956e-06	AC090559.1	11	47383148	47409190	-	1113	antisense	novel transcript	-
ENSG00000144619	158.923	184.939	338.021	381.385	171.931	359.703	-1.06428	1.28565e-07	1.09993e-06	CNTN4	3	2098813	3057956	+	9120	protein_coding	contactin 4 [Source:HGNC Symbol;Acc:HGNC:2174]	-
ENSG00000129467	111.945	85.5092	16.1414	21.8828	98.7273	19.0121	2.38093	1.33455e-07	1.13874e-06	ADCY4	14	24318349	24335093	-	8067	protein_coding	adenylate cyclase 4 [Source:HGNC Symbol;Acc:HGNC:235]	-
ENSG00000140749	85.9581	79.5435	13.293	13.5465	82.7508	13.4197	2.62471	1.35234e-07	1.1527e-06	IGSF6	16	21639537	21652660	-	3532	protein_coding	immunoglobulin superfamily member 6 [Source:HGNC Symbol;Acc:HGNC:5953]	-
ENSG00000110628	393.808	351.98	187.051	181.314	372.894	184.183	1.0173	1.37837e-07	1.17365e-06	SLC22A18	11	2899721	2925246	+	5316	protein_coding	solute carrier family 22 member 18 [Source:HGNC Symbol;Acc:HGNC:10964]	-
ENSG00000147724	25.9873	27.8402	108.243	118.792	26.9138	113.517	-2.07599	1.50364e-07	1.27493e-06	FAM135B	8	138130023	138496822	-	13625	protein_coding	family with sequence similarity 135 member B [Source:HGNC Symbol;Acc:HGNC:28029]	-
ENSG00000160588	119.942	156.104	42.7274	29.177	138.023	35.9522	1.93621	1.52232e-07	1.28942e-06	MPZL3	11	118226690	118252350	-	3968	protein_coding	myelin protein zero like 3 [Source:HGNC Symbol;Acc:HGNC:27279]	-
ENSG00000118515	141.931	112.355	29.4344	35.4292	127.143	32.4318	1.97331	1.5249e-07	1.29093e-06	SGK1	6	134169246	134318112	-	9992	protein_coding	serum/glucocorticoid regulated kinase 1 [Source:HGNC Symbol;Acc:HGNC:10810]	-
ENSG00000184602	291.858	306.242	123.435	145.885	299.05	134.66	1.15272	1.60778e-07	1.35824e-06	SNN	16	11668414	11679159	+	3312	protein_coding	stannin [Source:HGNC Symbol;Acc:HGNC:11149]	-
ENSG00000091592	155.924	146.161	37.0304	52.1018	151.043	44.5661	1.76499	1.63808e-07	1.38239e-06	NLRP1	17	5499427	5619424	-	12808	protein_coding	NLR family pyrin domain containing 1 [Source:HGNC Symbol;Acc:HGNC:14374]	-
ENSG00000272821	146.928	123.292	40.8284	32.3031	135.11	36.5657	1.88258	1.64722e-07	1.38793e-06	U62317.2	22	50523926	50524780	+	855	antisense	novel transcript, antisense to SCO2	-
ENSG00000267287	75.963	70.5948	12.3435	6.25222	73.2789	9.29784	2.96684	1.66379e-07	1.40116e-06	AC068473.3	18	79576460	79589010	+	6158	processed_transcript	novel transcript	-
ENSG00000107796	126.938	121.304	36.0809	27.0929	124.121	31.5869	1.97059	1.69434e-07	1.42317e-06	ACTA2	10	88935074	88991339	-	2976	protein_coding	actin, alpha 2, smooth muscle, aorta [Source:HGNC Symbol;Acc:HGNC:130]	-
ENSG00000149289	74.9635	84.5149	203.192	216.744	79.7392	209.968	-1.3964	1.77404e-07	1.48651e-06	ZC3H12C	11	110093361	110171841	+	9719	protein_coding	zinc finger CCCH-type containing 12C [Source:HGNC Symbol;Acc:HGNC:29362]	-
ENSG00000197019	326.841	314.197	156.667	146.927	320.519	151.797	1.07762	2.00478e-07	1.67003e-06	SERTAD1	19	40421592	40426025	-	2114	protein_coding	SERTA domain containing 1 [Source:HGNC Symbol;Acc:HGNC:17932]	-
ENSG00000205609	124.939	143.178	260.162	373.049	134.059	316.606	-1.23826	2.08437e-07	1.73454e-06	EIF3CL	16	28379579	28403879	-	3091	protein_coding	eukaryotic translation initiation factor 3 subunit C like [Source:HGNC Symbol;Acc:HGNC:26347]	-
ENSG00000169231	192.906	189.91	71.2123	68.7744	191.408	69.9933	1.45096	2.14444e-07	1.78086e-06	THBS3	1	155195588	155209051	-	4623	protein_coding	thrombospondin 3 [Source:HGNC Symbol;Acc:HGNC:11787]	-
ENSG00000249437	161.921	143.178	22.7879	54.1859	152.55	38.4869	1.9956	2.28714e-07	1.89157e-06	NAIP	5	70968483	71025114	-	9513	protein_coding	NLR family apoptosis inhibitory protein [Source:HGNC Symbol;Acc:HGNC:7634]	-
ENSG00000182885	0.999513	0.994294	44.6263	81.2788	0.996903	62.9526	-5.97862	2.37657e-07	1.96052e-06	ADGRG3	16	57668187	57689378	+	3330	protein_coding	adhesion G protein-coupled receptor G3 [Source:HGNC Symbol;Acc:HGNC:13728]	-
ENSG00000121594	51.9747	53.6919	1.89899	4.16814	52.8333	3.03357	4.14026	2.72204e-07	2.22279e-06	CD80	3	119524293	119559602	-	3201	protein_coding	CD80 molecule [Source:HGNC Symbol;Acc:HGNC:1700]	-
ENSG00000275832	183.91	164.058	338.021	365.755	173.984	351.888	-1.01579	3.29592e-07	2.6658e-06	ARHGAP23	17	38419280	38512392	+	8133	protein_coding	Rho GTPase activating protein 23 [Source:HGNC Symbol;Acc:HGNC:29293]	-
ENSG00000156876	167.918	173.007	349.415	337.62	170.463	343.517	-1.0111	3.30046e-07	2.66814e-06	SASS6	1	100083563	100132955	-	3972	protein_coding	SAS-6 centriolar assembly protein [Source:HGNC Symbol;Acc:HGNC:25403]	-
ENSG00000164056	33.9834	41.7603	141.475	125.044	37.8719	133.26	-1.8155	3.42728e-07	2.76097e-06	SPRY1	4	123396795	123403760	+	3963	protein_coding	sprouty RTK signaling antagonist 1 [Source:HGNC Symbol;Acc:HGNC:11269]	-
ENSG00000141837	226.889	239.625	85.4547	105.246	233.257	95.3502	1.29277	3.50883e-07	2.81543e-06	CACNA1A	19	13206442	13633025	-	43159	protein_coding	calcium voltage-gated channel subunit alpha1 A [Source:HGNC Symbol;Acc:HGNC:1388]	-
ENSG00000172243	56.9722	44.7432	2.84849	1.04204	50.8577	1.94526	4.68449	3.75887e-07	3.00264e-06	CLEC7A	12	10116777	10130258	-	4190	protein_coding	C-type lectin domain containing 7A [Source:HGNC Symbol;Acc:HGNC:14558]	-
ENSG00000197405	5.99708	12.9258	68.3638	73.9846	9.46145	71.1742	-2.91018	3.90849e-07	3.10678e-06	C5AR1	19	47290023	47322066	+	2951	protein_coding	complement C5a receptor 1 [Source:HGNC Symbol;Acc:HGNC:1338]	-
ENSG00000039523	275.866	291.328	134.829	125.044	283.597	129.936	1.1253	3.92567e-07	3.1189e-06	RIPOR1	16	67518418	67546788	+	6729	protein_coding	RHO family interacting cell polarization regulator 1 [Source:HGNC Symbol;Acc:HGNC:25836]	-
ENSG00000042832	49.9756	51.7033	3.79799	1.04204	50.8394	2.42001	4.36509	4.11049e-07	3.25932e-06	TG	8	132866958	133134903	+	11132	protein_coding	thyroglobulin [Source:HGNC Symbol;Acc:HGNC:11764]	-
ENSG00000117650	134.934	204.824	340.869	407.436	169.879	374.153	-1.13824	4.12431e-07	3.26867e-06	NEK2	1	211658657	211675630	-	3095	protein_coding	NIMA related kinase 2 [Source:HGNC Symbol;Acc:HGNC:7745]	-
ENSG00000145217	218.893	200.847	48.4243	92.7412	209.87	70.5828	1.5779	4.13041e-07	3.2719e-06	SLC26A1	4	979073	993440	-	4293	protein_coding	solute carrier family 26 member 1 [Source:HGNC Symbol;Acc:HGNC:10993]	-
ENSG00000172824	96.9527	88.4921	16.1414	21.8828	92.7224	19.0121	2.29043	4.33144e-07	3.42442e-06	CES4A	16	66988589	67009758	+	4340	protein_coding	carboxylesterase 4A [Source:HGNC Symbol;Acc:HGNC:26741]	-
ENSG00000178878	70.9654	96.4465	198.445	240.71	83.7059	219.578	-1.39026	4.38759e-07	3.46204e-06	APOLD1	12	12725917	12829975	+	7243	protein_coding	apolipoprotein L domain containing 1 [Source:HGNC Symbol;Acc:HGNC:25268]	-
ENSG00000113916	141.931	140.195	40.8284	45.8496	141.063	43.339	1.70403	4.39572e-07	3.46676e-06	BCL6	3	187721377	187745727	-	5938	protein_coding	B cell CLL/lymphoma 6 [Source:HGNC Symbol;Acc:HGNC:1001]	ZBTB
ENSG00000128335	321.843	279.396	131.031	147.969	300.62	139.5	1.10879	4.57028e-07	3.59915e-06	APOL2	22	36226203	36239954	-	3484	protein_coding	apolipoprotein L2 [Source:HGNC Symbol;Acc:HGNC:619]	-
ENSG00000257017	64.9683	78.5492	5.69698	13.5465	71.7588	9.62173	2.91279	4.60357e-07	3.62184e-06	HP	16	72054592	72061055	+	5405	protein_coding	haptoglobin [Source:HGNC Symbol;Acc:HGNC:5141]	-
ENSG00000010278	80.9605	83.5207	11.394	17.7146	82.2406	14.5543	2.50523	4.71207e-07	3.70179e-06	CD9	12	6199715	6238271	+	4165	protein_coding	CD9 molecule [Source:HGNC Symbol;Acc:HGNC:1709]	-
ENSG00000273142	260.873	283.374	120.586	126.086	272.123	123.336	1.14214	4.89438e-07	3.83567e-06	AC073335.2	7	66902857	66906297	+	3441	lincRNA	novel transcript	-
ENSG00000101846	165.919	189.91	66.4648	61.4801	177.915	63.9725	1.47483	5.32543e-07	4.15131e-06	STS	X	7219456	7354810	+	6521	protein_coding	steroid sulfatase [Source:HGNC Symbol;Acc:HGNC:11425]	-
ENSG00000161921	74.9635	87.4978	12.3435	16.6726	81.2306	14.508	2.48989	5.66289e-07	4.40162e-06	CXCL16	17	4733526	4739922	-	2794	protein_coding	C-X-C motif chemokine ligand 16 [Source:HGNC Symbol;Acc:HGNC:16642]	-
ENSG00000131242	240.883	202.836	95.8992	82.3209	221.859	89.11	1.31438	5.69529e-07	4.42468e-06	RAB11FIP4	17	31391624	31538217	+	15383	protein_coding	RAB11 family interacting protein 4 [Source:HGNC Symbol;Acc:HGNC:30267]	-
ENSG00000137802	347.83	318.174	164.263	167.768	333.002	166.015	1.00439	6.80024e-07	5.23774e-06	MAPKBP1	15	41774434	41827855	+	10357	protein_coding	mitogen-activated protein kinase binding protein 1 [Source:HGNC Symbol;Acc:HGNC:29536]	-
ENSG00000112186	0.999513	1.98859	59.8183	39.5974	1.49405	49.7078	-5.05671	7.01661e-07	5.39668e-06	CAP2	6	17393216	17557792	+	3637	protein_coding	cyclase associated actin cytoskeleton regulatory protein 2 [Source:HGNC Symbol;Acc:HGNC:20039]	-
ENSG00000273812	57.9717	55.6804	162.364	162.558	56.8261	162.461	-1.51549	7.31023e-07	5.60648e-06	BX640514.2	20	62596732	62603115	-	625	lincRNA	novel transcript	-
ENSG00000279095	93.9542	96.4465	215.536	236.542	95.2003	226.039	-1.24702	7.60348e-07	5.81756e-06	AC243964.3	19	44664131	44666158	+	2028	TEC	TEC	-
ENSG00000031081	200.902	183.944	83.5557	54.1859	192.423	68.8708	1.47797	7.63709e-07	5.83775e-06	ARHGAP31	3	119294373	119420714	+	9384	protein_coding	Rho GTPase activating protein 31 [Source:HGNC Symbol;Acc:HGNC:29216]	-
ENSG00000110446	155.924	156.104	57.9193	46.8916	156.014	52.4055	1.57145	7.82228e-07	5.97364e-06	SLC15A3	11	60937084	60952530	-	6118	protein_coding	solute carrier family 15 member 3 [Source:HGNC Symbol;Acc:HGNC:18068]	-
ENSG00000130775	167.918	154.115	48.4243	61.4801	161.017	54.9522	1.55364	7.88018e-07	6.01218e-06	THEMIS2	1	27872543	27886685	+	4621	protein_coding	thymocyte selection associated family member 2 [Source:HGNC Symbol;Acc:HGNC:16839]	-
ENSG00000169607	147.928	127.27	294.344	288.644	137.599	291.494	-1.08319	8.07047e-07	6.14864e-06	CKAP2L	2	112736607	112764677	-	5219	protein_coding	cytoskeleton associated protein 2 like [Source:HGNC Symbol;Acc:HGNC:26877]	-
ENSG00000073464	135.934	131.247	34.1819	45.8496	133.59	40.0157	1.74271	8.26156e-07	6.28533e-06	CLCN4	X	10156945	10237660	+	6789	protein_coding	chloride voltage-gated channel 4 [Source:HGNC Symbol;Acc:HGNC:2022]	-
ENSG00000091106	142.93	119.315	41.7779	35.4292	131.123	38.6035	1.76205	8.2979e-07	6.30703e-06	NLRC4	2	32224453	32265854	-	3624	protein_coding	NLR family CARD domain containing 4 [Source:HGNC Symbol;Acc:HGNC:16412]	-
ENSG00000186073	174.915	153.121	374.102	302.19	164.018	338.146	-1.0449	8.3719e-07	6.36028e-06	C15orf41	15	36579611	36810248	+	9293	protein_coding	chromosome 15 open reading frame 41 [Source:HGNC Symbol;Acc:HGNC:26929]	-
ENSG00000101890	0	0	46.5253	35.4292	0	40.9773	-7.80491	8.49877e-07	6.45059e-06	GUCY2F	X	109372906	109482072	-	3714	protein_coding	guanylate cyclase 2F, retinal [Source:HGNC Symbol;Acc:HGNC:4691]	-
ENSG00000108666	141.931	116.332	286.748	274.056	129.132	280.402	-1.119	8.5226e-07	6.46261e-06	C17orf75	17	32324565	32350023	-	5740	protein_coding	chromosome 17 open reading frame 75 [Source:HGNC Symbol;Acc:HGNC:30173]	-
ENSG00000103522	163.92	165.053	55.0708	62.5222	164.486	58.7965	1.48561	1.03365e-06	7.75431e-06	IL21R	16	27402162	27452042	+	5467	protein_coding	interleukin 21 receptor [Source:HGNC Symbol;Acc:HGNC:6006]	-
ENSG00000158828	308.849	276.414	150.02	125.044	292.632	137.532	1.08758	1.08556e-06	8.11358e-06	PINK1	1	20633455	20651511	+	4836	protein_coding	PTEN induced putative kinase 1 [Source:HGNC Symbol;Acc:HGNC:14581]	-
ENSG00000071073	264.871	361.923	157.616	124.002	313.397	140.809	1.15236	1.1122e-06	8.28582e-06	MGAT4A	2	98619106	98731126	-	9630	protein_coding	alpha-1,3-mannosyl-glycoprotein 4-beta-N-acetylglucosaminyltransferase A [Source:HGNC Symbol;Acc:HGNC:7047]	-
ENSG00000133460	129.937	128.264	31.3334	44.8076	129.1	38.0705	1.76604	1.1532e-06	8.57145e-06	SLC2A11	22	23856703	23886309	+	8890	protein_coding	solute carrier family 2 member 11 [Source:HGNC Symbol;Acc:HGNC:14239]	-
ENSG00000143882	267.869	231.67	122.485	90.6571	249.77	106.571	1.22594	1.21117e-06	8.97754e-06	ATP6V1C2	2	10721100	10785110	+	3483	protein_coding	ATPase H+ transporting V1 subunit C2 [Source:HGNC Symbol;Acc:HGNC:18264]	-
ENSG00000158104	128.937	124.287	32.2829	42.7235	126.612	37.5032	1.75874	1.26104e-06	9.32151e-06	HPD	12	121839527	121863596	-	2223	protein_coding	4-hydroxyphenylpyruvate dioxygenase [Source:HGNC Symbol;Acc:HGNC:5147]	-
ENSG00000173083	104.949	105.395	26.5859	28.135	105.172	27.3604	1.94335	1.33102e-06	9.81186e-06	HPSE	4	83292461	83335153	-	4721	protein_coding	heparanase [Source:HGNC Symbol;Acc:HGNC:5164]	-
ENSG00000219507	96.9527	67.612	13.293	17.7146	82.2823	15.5038	2.4121	1.33245e-06	9.81795e-06	FTH1P8	X	148052233	148052746	+	514	processed_pseudogene	ferritin heavy chain 1 pseudogene 8 [Source:HGNC Symbol;Acc:HGNC:3995]	-
ENSG00000162849	203.901	211.785	87.3537	85.447	207.843	86.4003	1.26616	1.35434e-06	9.96557e-06	KIF26B	1	245154985	245709431	+	14403	protein_coding	kinesin family member 26B [Source:HGNC Symbol;Acc:HGNC:25484]	-
ENSG00000135362	82.9596	94.4579	211.738	212.575	88.7087	212.157	-1.25788	1.40853e-06	1.0351e-05	PRR5L	11	36296288	36465204	+	6616	protein_coding	proline rich 5 like [Source:HGNC Symbol;Acc:HGNC:25878]	-
ENSG00000090238	202.901	255.533	89.2527	103.162	229.217	96.2071	1.25397	1.46645e-06	1.07318e-05	YPEL3	16	30092314	30096915	-	3181	protein_coding	yippee like 3 [Source:HGNC Symbol;Acc:HGNC:18327]	-
ENSG00000117862	139.932	172.013	317.132	315.737	155.972	316.434	-1.02053	1.54961e-06	1.12994e-05	TXNDC12	1	52020131	52056171	-	3844	protein_coding	thioredoxin domain containing 12 [Source:HGNC Symbol;Acc:HGNC:24626]	-
ENSG00000163803	184.91	247.579	65.5153	98.9934	216.244	82.2544	1.39828	1.64954e-06	1.19686e-05	PLB1	2	28457145	28643788	+	8238	protein_coding	phospholipase B1 [Source:HGNC Symbol;Acc:HGNC:30041]	-
ENSG00000213316	198.903	151.133	57.9193	68.7744	175.018	63.3468	1.46789	1.66185e-06	1.20525e-05	LTC4S	5	179793980	179796647	+	1192	protein_coding	leukotriene C4 synthase [Source:HGNC Symbol;Acc:HGNC:6719]	-
ENSG00000106415	237.884	243.602	120.586	82.3209	240.743	101.453	1.24318	1.75401e-06	1.26765e-05	GLCCI1	7	7968794	8094272	+	6885	protein_coding	glucocorticoid induced 1 [Source:HGNC Symbol;Acc:HGNC:18713]	-
ENSG00000111962	94.9537	69.6005	11.394	19.7987	82.2771	15.5963	2.40707	1.76976e-06	1.27835e-05	UST	6	148747328	149076990	+	4563	protein_coding	uronyl 2-sulfotransferase [Source:HGNC Symbol;Acc:HGNC:17223]	-
ENSG00000174080	125.939	169.03	37.9799	55.2279	147.484	46.6039	1.66615	1.82387e-06	1.31449e-05	CTSF	11	66563463	66568841	-	2896	protein_coding	cathepsin F [Source:HGNC Symbol;Acc:HGNC:2531]	-
ENSG00000278828	95.9532	110.367	27.5354	26.0509	103.16	26.7932	1.94425	1.89006e-06	1.3568e-05	HIST1H3H	6	27810064	27811300	+	1237	protein_coding	histone cluster 1 H3 family member h [Source:HGNC Symbol;Acc:HGNC:4775]	-
ENSG00000274180	195.904	196.87	71.2123	87.531	196.387	79.3716	1.30917	1.96755e-06	1.40611e-05	NATD1	17	21238870	21253410	-	4931	protein_coding	N-acetyltransferase domain containing 1 [Source:HGNC Symbol;Acc:HGNC:30770]	-
ENSG00000131437	211.897	238.63	107.293	83.3629	225.264	95.328	1.23821	1.98999e-06	1.42089e-05	KIF3A	5	132692628	132737638	-	6860	protein_coding	kinesin family member 3A [Source:HGNC Symbol;Acc:HGNC:6319]	-
ENSG00000184500	109.946	137.213	27.5354	42.7235	123.579	35.1294	1.81986	2.01666e-06	1.4393e-05	PROS1	3	93873033	93980003	-	5444	protein_coding	protein S [Source:HGNC Symbol;Acc:HGNC:9456]	-
ENSG00000132669	57.9717	60.6519	10.4445	3.12611	59.3118	6.78529	3.10863	2.12287e-06	1.51176e-05	RIN2	20	19757606	20002459	+	8273	protein_coding	Ras and Rab interactor 2 [Source:HGNC Symbol;Acc:HGNC:18750]	-
ENSG00000122877	97.9522	88.4921	23.7374	20.8407	93.2222	22.2891	2.06251	2.1724e-06	1.54159e-05	EGR2	10	62811996	62919900	-	3689	protein_coding	early growth response 2 [Source:HGNC Symbol;Acc:HGNC:3239]	zf-C2H2
ENSG00000226137	236.885	196.87	71.2123	103.162	216.877	87.1869	1.31811	2.20707e-06	1.56388e-05	BAIAP2-DT	17	81029130	81034881	-	4773	lincRNA	BAIAP2 divergent transcript [Source:HGNC Symbol;Acc:HGNC:44342]	-
ENSG00000177409	235.885	236.642	101.596	111.498	236.263	106.547	1.14985	2.20768e-06	1.56388e-05	SAMD9L	7	93130055	93148369	-	7135	protein_coding	sterile alpha motif domain containing 9 like [Source:HGNC Symbol;Acc:HGNC:1349]	-
ENSG00000169783	4.99756	15.9087	71.2123	68.7744	10.4531	69.9933	-2.7425	2.63202e-06	1.83945e-05	LINGO1	15	77613027	77820900	-	4902	protein_coding	leucine rich repeat and Ig domain containing 1 [Source:HGNC Symbol;Acc:HGNC:21205]	-
ENSG00000180730	11.9942	15.9087	82.6062	66.6903	13.9514	74.6483	-2.42042	2.66058e-06	1.8578e-05	SHISA2	13	26044597	26051031	-	2860	protein_coding	shisa family member 2 [Source:HGNC Symbol;Acc:HGNC:20366]	-
ENSG00000230409	125.939	193.887	287.697	439.739	159.913	363.718	-1.18405	2.74043e-06	1.91108e-05	TCEA1P2	3	37275693	37276598	+	906	processed_pseudogene	transcription elongation factor A1 pseudogene 2 [Source:HGNC Symbol;Acc:HGNC:29891]	-
ENSG00000166482	0.999513	0.994294	42.7274	50.0177	0.996903	46.3725	-5.53905	2.79214e-06	1.94378e-05	MFAP4	17	19383442	19387240	-	2152	protein_coding	microfibril associated protein 4 [Source:HGNC Symbol;Acc:HGNC:7035]	-
ENSG00000130518	109.946	98.4351	24.6869	31.2611	104.191	27.974	1.90009	2.83441e-06	1.96887e-05	IQCN	19	18257097	18274509	-	9154	protein_coding	IQ motif containing N [Source:HGNC Symbol;Acc:HGNC:29350]	-
ENSG00000204287	89.9561	48.7204	0.949497	0	69.3383	0.474748	7.12574	2.83549e-06	1.96887e-05	HLA-DRA	6	32439842	32445046	+	1280	protein_coding	major histocompatibility complex, class II, DR alpha [Source:HGNC Symbol;Acc:HGNC:4947]	-
ENSG00000090339	312.847	320.163	105.394	179.23	316.505	142.312	1.15707	2.90648e-06	2.01556e-05	ICAM1	19	10270835	10286615	+	3706	protein_coding	intercellular adhesion molecule 1 [Source:HGNC Symbol;Acc:HGNC:5344]	-
ENSG00000154153	23.9883	18.8916	77.8587	107.33	21.4399	92.5942	-2.10936	2.91376e-06	2.01974e-05	RETREG1	5	16473038	16617058	-	4568	protein_coding	reticulophagy regulator 1 [Source:HGNC Symbol;Acc:HGNC:25964]	-
ENSG00000162897	84.9586	64.6291	8.54547	17.7146	74.7938	13.13	2.52047	2.91787e-06	2.02151e-05	FCAMR	1	206957965	206970625	-	3541	protein_coding	Fc fragment of IgA and IgM receptor [Source:HGNC Symbol;Acc:HGNC:24692]	-
ENSG00000168427	93.9542	89.4864	21.8384	22.9248	91.7203	22.3816	2.03558	2.98495e-06	2.06643e-05	KLHL30	2	238138722	238152947	+	3726	protein_coding	kelch like family member 30 [Source:HGNC Symbol;Acc:HGNC:24770]	-
ENSG00000185100	130.936	157.098	46.5253	52.1018	144.017	49.3136	1.54753	3.01873e-06	2.08891e-05	ADSSL1	14	104724186	104747325	+	5775	protein_coding	adenylosuccinate synthase like 1 [Source:HGNC Symbol;Acc:HGNC:20093]	-
ENSG00000165300	38.981	35.7946	133.879	110.456	37.3878	122.167	-1.70923	3.09653e-06	2.14e-05	SLITRK5	13	87672615	87696272	+	21103	protein_coding	SLIT and NTRK like family member 5 [Source:HGNC Symbol;Acc:HGNC:20295]	-
ENSG00000047936	32.9839	25.8516	103.495	109.414	29.4178	106.454	-1.85538	3.24221e-06	2.23589e-05	ROS1	6	117288300	117425855	-	7856	protein_coding	ROS proto-oncogene 1, receptor tyrosine kinase [Source:HGNC Symbol;Acc:HGNC:10261]	-
ENSG00000235601	96.9527	76.5606	18.9899	20.8407	86.7567	19.9153	2.12433	3.67157e-06	2.51571e-05	BARX1-DT	9	93955597	93959140	+	1704	lincRNA	BARX1 divergent transcript [Source:HGNC Symbol;Acc:HGNC:50673]	-
ENSG00000237943	68.9664	67.612	171.859	174.02	68.2892	172.939	-1.34048	3.6729e-06	2.51571e-05	PRKCQ-AS1	10	6580419	6616452	+	3892	processed_transcript	PRKCQ antisense RNA 1 [Source:HGNC Symbol;Acc:HGNC:44689]	-
ENSG00000128512	270.868	213.773	110.142	108.372	242.321	109.257	1.14897	3.82684e-06	2.61118e-05	DOCK4	7	111726110	112206411	-	11499	protein_coding	dedicator of cytokinesis 4 [Source:HGNC Symbol;Acc:HGNC:19192]	-
ENSG00000261770	64.9683	58.6633	165.212	159.432	61.8158	162.322	-1.39306	3.97672e-06	2.70772e-05	AC006504.1	19	27757184	27760849	-	3666	lincRNA	novel transcript	-
ENSG00000129170	15.9922	14.9144	86.4042	66.6903	15.4533	76.5473	-2.30968	3.99344e-06	2.71796e-05	CSRP3	11	19182037	19210571	-	1638	protein_coding	cysteine and glycine rich protein 3 [Source:HGNC Symbol;Acc:HGNC:2472]	-
ENSG00000120756	50.9751	49.7147	151.919	134.423	50.3449	143.171	-1.50847	4.03733e-06	2.74552e-05	PLS1	3	142596387	142713664	+	5294	protein_coding	plastin 1 [Source:HGNC Symbol;Acc:HGNC:9090]	-
ENSG00000149212	142.93	174.996	46.5253	66.6903	158.963	56.6078	1.49341	4.29007e-06	2.90759e-05	SESN3	11	95165513	95232541	-	10573	protein_coding	sestrin 3 [Source:HGNC Symbol;Acc:HGNC:23060]	-
ENSG00000163009	8.99561	5.96576	55.0708	56.27	7.48069	55.6704	-2.89598	4.93618e-06	3.32872e-05	C2orf48	2	10141382	10211725	+	2502	lincRNA	chromosome 2 open reading frame 48 [Source:HGNC Symbol;Acc:HGNC:26322]	-
ENSG00000085063	94.9537	104.401	28.4849	26.0509	99.6773	27.2679	1.86893	5.13213e-06	3.44934e-05	CD59	11	33703010	33736491	-	10358	protein_coding	CD59 molecule (CD59 blood group) [Source:HGNC Symbol;Acc:HGNC:1689]	-
ENSG00000159640	37.9815	24.8573	0	0	31.4194	0	7.42385	5.19553e-06	3.48904e-05	ACE	17	63477061	63498380	+	8365	protein_coding	angiotensin I converting enzyme [Source:HGNC Symbol;Acc:HGNC:2707]	-
ENSG00000150681	85.9581	72.5834	17.0909	17.7146	79.2708	17.4028	2.18794	5.30664e-06	3.55774e-05	RGS18	1	192158457	192185815	+	2806	protein_coding	regulator of G protein signaling 18 [Source:HGNC Symbol;Acc:HGNC:14261]	-
ENSG00000178623	58.9712	58.6633	9.49497	8.33629	58.8173	8.91563	2.71961	5.37243e-06	3.59886e-05	GPR35	2	240605431	240631259	+	5089	protein_coding	G protein-coupled receptor 35 [Source:HGNC Symbol;Acc:HGNC:4492]	-
ENSG00000239713	230.887	202.836	75.9597	108.372	216.862	92.1657	1.23774	5.43709e-06	3.63614e-05	APOBEC3G	22	39077005	39087743	+	5437	protein_coding	apolipoprotein B mRNA editing enzyme catalytic subunit 3G [Source:HGNC Symbol;Acc:HGNC:17357]	-
ENSG00000188549	219.893	192.893	96.8487	81.2788	206.393	89.0637	1.2107	5.76051e-06	3.82864e-05	CCDC9B	15	40331452	40340967	-	7510	protein_coding	coiled-coil domain containing 9B [Source:HGNC Symbol;Acc:HGNC:33488]	-
ENSG00000130813	301.853	209.796	118.687	110.456	255.824	114.571	1.1582	6.02276e-06	3.99144e-05	C19orf66	19	10086122	10093252	+	4341	protein_coding	chromosome 19 open reading frame 66 [Source:HGNC Symbol;Acc:HGNC:25649]	-
ENSG00000246985	62.9693	65.6234	177.556	152.137	64.2963	164.847	-1.3591	6.24429e-06	4.12134e-05	SOCS2-AS1	12	93542463	93571768	-	3816	processed_transcript	SOCS2 antisense RNA 1 [Source:HGNC Symbol;Acc:HGNC:27054]	-
ENSG00000145545	85.9581	77.5549	20.8889	16.6726	81.7565	18.7808	2.1189	6.40832e-06	4.22269e-05	SRD5A1	5	6633343	6674386	+	7715	protein_coding	steroid 5 alpha-reductase 1 [Source:HGNC Symbol;Acc:HGNC:11284]	-
ENSG00000211689	130.936	134.23	49.3738	41.6814	132.583	45.5276	1.54013	6.51095e-06	4.28507e-05	TRGC1	7	38257879	38265678	-	2730	TR_C_gene	T cell receptor gamma constant 1 [Source:HGNC Symbol;Acc:HGNC:12275]	-
ENSG00000171101	80.9605	78.5492	20.8889	14.5885	79.7549	17.7387	2.16365	6.72765e-06	4.41688e-05	SIGLEC17P	19	51167328	51173524	+	2280	transcribed_unprocessed_pseudogene	sialic acid binding Ig like lectin 17, pseudogene [Source:HGNC Symbol;Acc:HGNC:15604]	-
ENSG00000109099	86.9576	105.395	26.5859	25.0089	96.1764	25.7974	1.89771	6.73941e-06	4.42281e-05	PMP22	17	15229777	15265357	-	3222	protein_coding	peripheral myelin protein 22 [Source:HGNC Symbol;Acc:HGNC:9118]	-
ENSG00000163629	47.9766	48.7204	132.93	139.633	48.3485	136.281	-1.49478	7.13464e-06	4.66511e-05	PTPN13	4	86594315	86815171	+	9496	protein_coding	protein tyrosine phosphatase, non-receptor type 13 [Source:HGNC Symbol;Acc:HGNC:9646]	-
ENSG00000129810	52.9742	75.5663	188.95	151.095	64.2702	170.023	-1.40434	7.33205e-06	4.78838e-05	SGO1	3	20160593	20186292	-	3828	protein_coding	shugoshin 1 [Source:HGNC Symbol;Acc:HGNC:25088]	-
ENSG00000158859	41.9795	42.7546	4.74748	1.04204	42.3671	2.89476	3.84345	7.82731e-06	5.09944e-05	ADAMTS4	1	161184308	161199056	-	10334	protein_coding	ADAM metallopeptidase with thrombospondin type 1 motif 4 [Source:HGNC Symbol;Acc:HGNC:220]	-
ENSG00000215458	167.918	129.258	55.0708	53.1438	148.588	54.1073	1.45696	8.01394e-06	5.21052e-05	AATBC	21	43805758	43812567	-	4874	antisense	apoptosis associated transcript in bladder cancer [Source:HGNC Symbol;Acc:HGNC:51526]	-
ENSG00000110013	255.875	237.636	129.132	105.246	246.756	117.189	1.0723	8.39032e-06	5.43989e-05	SIAE	11	124633113	124695707	-	8139	protein_coding	sialic acid acetylesterase [Source:HGNC Symbol;Acc:HGNC:18187]	-
ENSG00000167701	167.918	135.224	56.9698	56.27	151.571	56.6199	1.42042	8.39987e-06	5.4439e-05	GPT	8	144502973	144507174	+	2756	protein_coding	glutamic--pyruvic transaminase [Source:HGNC Symbol;Acc:HGNC:4552]	-
ENSG00000143079	190.907	209.796	91.1517	85.447	200.351	88.2993	1.18143	8.48757e-06	5.49633e-05	CTTNBP2NL	1	112396181	112463456	+	7404	protein_coding	CTTNBP2 N-terminal like [Source:HGNC Symbol;Acc:HGNC:25330]	-
ENSG00000153064	5.99708	7.95435	55.0708	48.9757	6.97571	52.0233	-2.89898	9.54275e-06	6.13045e-05	BANK1	4	101411286	102074812	+	6144	protein_coding	B cell scaffold protein with ankyrin repeats 1 [Source:HGNC Symbol;Acc:HGNC:18233]	-
ENSG00000133063	36.982	51.7033	2.84849	5.21018	44.3426	4.02934	3.47217	9.5941e-06	6.16098e-05	CHIT1	1	203212827	203273641	-	7730	protein_coding	chitinase 1 [Source:HGNC Symbol;Acc:HGNC:1936]	-
ENSG00000182389	61.9698	52.6976	10.4445	7.29425	57.3337	8.86936	2.68652	9.76321e-06	6.2646e-05	CACNB4	2	151832768	152099475	-	36268	protein_coding	calcium voltage-gated channel auxiliary subunit beta 4 [Source:HGNC Symbol;Acc:HGNC:1404]	-
ENSG00000115271	213.896	179.967	87.3537	84.4049	196.931	85.8793	1.19691	1.01351e-05	6.48761e-05	GCA	2	162318840	162371595	+	3664	protein_coding	grancalcin [Source:HGNC Symbol;Acc:HGNC:15990]	-
ENSG00000095397	55.9727	60.6519	11.394	7.29425	58.3123	9.34411	2.63451	1.0733e-05	6.84607e-05	WHRN	9	114402080	114505450	-	5542	protein_coding	whirlin [Source:HGNC Symbol;Acc:HGNC:16361]	-
ENSG00000197020	48.9761	77.5549	10.4445	11.4624	63.2655	10.9534	2.53158	1.16362e-05	7.39877e-05	ZNF100	19	21722766	21767628	-	6612	protein_coding	zinc finger protein 100 [Source:HGNC Symbol;Acc:HGNC:12880]	zf-C2H2
ENSG00000255163	48.9761	56.6747	2.84849	10.4204	52.8254	6.63443	3.01309	1.23568e-05	7.83227e-05	HSPE1P18	11	118208932	118209211	-	280	processed_pseudogene	heat shock protein family E (Hsp10) member 1 pseudogene 18 [Source:HGNC Symbol;Acc:HGNC:49337]	-
ENSG00000162576	118.942	110.367	32.2829	41.6814	114.654	36.9822	1.63538	1.24947e-05	7.9104e-05	MXRA8	1	1352689	1361777	-	3622	protein_coding	matrix remodeling associated 8 [Source:HGNC Symbol;Acc:HGNC:7542]	-
ENSG00000246100	33.9834	13.9201	102.546	91.6992	23.9518	97.1224	-2.02067	1.25714e-05	7.95243e-05	LINC00900	11	115754248	115760627	-	4766	lincRNA	long intergenic non-protein coding RNA 900 [Source:HGNC Symbol;Acc:HGNC:27444]	-
ENSG00000181444	61.9698	76.5606	11.394	16.6726	69.2652	14.0333	2.30886	1.25808e-05	7.95243e-05	ZNF467	7	149764182	149773479	-	2734	protein_coding	zinc finger protein 467 [Source:HGNC Symbol;Acc:HGNC:23154]	zf-C2H2
ENSG00000196209	81.96	76.5606	22.7879	13.5465	79.2603	18.1672	2.11834	1.29366e-05	8.15175e-05	SIRPB2	20	1470741	1491587	-	5034	protein_coding	signal regulatory protein beta 2 [Source:HGNC Symbol;Acc:HGNC:16247]	-
ENSG00000162512	70.9654	51.7033	168.061	149.011	61.3343	158.536	-1.37082	1.31792e-05	8.28848e-05	SDC3	1	30869467	30908761	-	7067	protein_coding	syndecan 3 [Source:HGNC Symbol;Acc:HGNC:10660]	-
ENSG00000270164	151.926	158.093	67.4143	54.1859	155.009	60.8001	1.3479	1.41928e-05	8.87064e-05	LINC01480	19	41535183	41536904	+	1722	lincRNA	long intergenic non-protein coding RNA 1480 [Source:HGNC Symbol;Acc:HGNC:51124]	-
ENSG00000158373	134.934	87.4978	18.0404	40.6394	111.216	29.3399	1.93052	1.47758e-05	9.21003e-05	HIST1H2BD	6	26158146	26171349	+	871	protein_coding	histone cluster 1 H2B family member d [Source:HGNC Symbol;Acc:HGNC:4747]	-
ENSG00000104722	30.9849	21.8745	0	0	26.4297	0	7.17437	1.53898e-05	9.58537e-05	NEFM	8	24913012	24919098	+	4381	protein_coding	neurofilament medium [Source:HGNC Symbol;Acc:HGNC:7734]	-
ENSG00000169248	1.99903	0.994294	41.7779	31.2611	1.49666	36.5195	-4.61097	1.58963e-05	9.87798e-05	CXCL11	4	76033682	76041415	-	1908	protein_coding	C-X-C motif chemokine ligand 11 [Source:HGNC Symbol;Acc:HGNC:10638]	-
ENSG00000203799	57.9717	56.6747	180.404	125.044	57.3232	152.724	-1.41545	1.6705e-05	0.000103526	CCDC162P	6	109165831	109355063	+	10012	transcribed_unitary_pseudogene	coiled-coil domain containing 162, pseudogene [Source:HGNC Symbol;Acc:HGNC:21565]	-
ENSG00000183690	1.99903	2.98288	39.8789	35.4292	2.49095	37.654	-3.91802	1.6935e-05	0.000104711	EFHC2	X	44147882	44343672	-	3319	protein_coding	EF-hand domain containing 2 [Source:HGNC Symbol;Acc:HGNC:26233]	-
ENSG00000205085	59.9708	66.6177	12.3435	12.5044	63.2942	12.4239	2.34917	1.76509e-05	0.000108762	FAM71F2	7	128672288	128687872	+	5875	protein_coding	family with sequence similarity 71 member F2 [Source:HGNC Symbol;Acc:HGNC:27998]	-
ENSG00000239521	120.941	124.287	38.9294	46.8916	122.614	42.9105	1.51686	1.83792e-05	0.000112862	CASTOR3	7	100200653	100272232	-	4874	protein_coding	CASTOR family member 3 [Source:HGNC Symbol;Acc:HGNC:29954]	-
ENSG00000100024	96.9527	92.4693	210.788	197.987	94.711	204.388	-1.11008	1.83918e-05	0.000112896	UPB1	22	24494107	24528390	+	6793	protein_coding	beta-ureidopropionase 1 [Source:HGNC Symbol;Acc:HGNC:16297]	-
ENSG00000156509	61.9698	75.5663	184.202	151.095	68.768	167.649	-1.28652	1.96001e-05	0.000119767	FBXO43	8	100133360	100145800	-	3950	protein_coding	F-box protein 43 [Source:HGNC Symbol;Acc:HGNC:28521]	-
ENSG00000109881	124.939	114.344	246.869	234.458	119.641	240.664	-1.00864	1.99871e-05	0.000121947	CCDC34	11	27330827	27363868	-	3733	protein_coding	coiled-coil domain containing 34 [Source:HGNC Symbol;Acc:HGNC:25079]	-
ENSG00000106366	137.933	137.213	56.0203	47.9337	137.573	51.977	1.40253	2.01077e-05	0.000122544	SERPINE1	7	101127089	101139266	+	3190	protein_coding	serpin family E member 1 [Source:HGNC Symbol;Acc:HGNC:8583]	-
ENSG00000077585	170.917	161.076	75.0102	63.5642	165.996	69.2872	1.25875	2.02662e-05	0.000123463	GPR137B	1	236142505	236221865	+	2309	protein_coding	G protein-coupled receptor 137B [Source:HGNC Symbol;Acc:HGNC:11862]	-
ENSG00000276256	120.941	98.4351	211.738	250.089	109.688	230.913	-1.0732	2.06934e-05	0.000125828	AC011043.1	GL000195.1	42939	49164	-	2195	protein_coding	Homo sapiens uncharacterized LOC389831 (LOC389831), transcript variant 3, mRNA. [Source:RefSeq mRNA;Acc:NM_001347681]	-
ENSG00000176842	67.9669	69.6005	138.627	206.323	68.7837	172.475	-1.32443	2.11519e-05	0.000128423	IRX5	16	54930862	54934485	+	2845	protein_coding	iroquois homeobox 5 [Source:HGNC Symbol;Acc:HGNC:14361]	Homeobox
ENSG00000124194	1.99903	0	36.0809	37.5133	0.999513	36.7971	-5.2052	2.12844e-05	0.00012913	GDAP1L1	20	44247099	44280917	+	3385	protein_coding	ganglioside induced differentiation associated protein 1 like 1 [Source:HGNC Symbol;Acc:HGNC:4213]	-
ENSG00000171502	39.9805	50.709	5.69698	5.21018	45.3447	5.45358	3.05405	2.1323e-05	0.000129267	COL24A1	1	85729233	86156943	-	9568	protein_coding	collagen type XXIV alpha 1 chain [Source:HGNC Symbol;Acc:HGNC:20821]	-
ENSG00000167419	17.9912	16.903	71.2123	76.0686	17.4471	73.6404	-2.07724	2.14641e-05	0.000129928	LPO	17	58218548	58268518	+	6433	protein_coding	lactoperoxidase [Source:HGNC Symbol;Acc:HGNC:6678]	-
ENSG00000175175	20.9898	17.8973	111.091	57.312	19.4435	84.2016	-2.1172	2.19221e-05	0.000132452	PPM1E	17	58755869	58985176	+	6542	protein_coding	protein phosphatase, Mg2+/Mn2+ dependent 1E [Source:HGNC Symbol;Acc:HGNC:19322]	-
ENSG00000223511	40.98	40.766	2.84849	5.21018	40.873	4.02934	3.35436	2.40022e-05	0.000144156	AL683807.1	X	1732584	1763212	+	1001	lincRNA	novel transcript	-
ENSG00000128596	146.928	130.252	56.0203	50.0177	138.59	53.019	1.38497	2.40964e-05	0.000144561	CCDC136	7	128790757	128822132	+	6188	protein_coding	coiled-coil domain containing 136 [Source:HGNC Symbol;Acc:HGNC:22225]	-
ENSG00000282608	23.9883	24.8573	0	0	24.4228	0	7.06052	2.41919e-05	0.000145051	ADORA3	1	111499429	111503760	-	2687	protein_coding	adenosine A3 receptor [Source:HGNC Symbol;Acc:HGNC:268]	-
ENSG00000236871	125.939	138.207	43.6768	54.1859	132.073	48.9314	1.4349	2.41961e-05	0.000145051	LINC00106	X	1396427	1399402	+	592	lincRNA	long intergenic non-protein coding RNA 106 [Source:HGNC Symbol;Acc:HGNC:31843]	-
ENSG00000279759	112.945	147.155	52.2223	39.5974	130.05	45.9098	1.49932	2.44196e-05	0.000146174	AC118344.2	19	40355842	40360606	+	4765	TEC	TEC	-
ENSG00000130489	90.9557	60.6519	11.394	21.8828	75.8038	16.6384	2.19596	2.46811e-05	0.00014752	SCO2	22	50523568	50525606	-	1022	protein_coding	SCO2, cytochrome c oxidase assembly protein [Source:HGNC Symbol;Acc:HGNC:10604]	-
ENSG00000151474	212.896	207.807	100.647	101.078	210.352	100.862	1.06045	2.7533e-05	0.000163537	FRMD4A	10	13643706	14462142	-	14646	protein_coding	FERM domain containing 4A [Source:HGNC Symbol;Acc:HGNC:25491]	-
ENSG00000116991	59.9708	49.7147	10.4445	8.33629	54.8427	9.39038	2.5424	2.80683e-05	0.000166288	SIPA1L2	1	232397965	232561558	-	7641	protein_coding	signal induced proliferation associated 1 like 2 [Source:HGNC Symbol;Acc:HGNC:23800]	-
ENSG00000125319	99.9513	114.344	223.132	217.786	107.148	220.459	-1.04097	2.86086e-05	0.000169179	C17orf53	17	44141906	44162476	+	3005	protein_coding	chromosome 17 open reading frame 53 [Source:HGNC Symbol;Acc:HGNC:28460]	-
ENSG00000227028	41.9795	55.6804	8.54547	5.21018	48.83	6.87783	2.81951	3.01531e-05	0.000177791	SLC8A1-AS1	2	39786453	40255209	+	8475	antisense	SLC8A1 antisense RNA 1 [Source:HGNC Symbol;Acc:HGNC:44102]	-
ENSG00000215375	142.93	129.258	54.1213	51.0598	136.094	52.5905	1.37106	3.05065e-05	0.000179743	MYL5	4	673580	682033	+	4305	protein_coding	myosin light chain 5 [Source:HGNC Symbol;Acc:HGNC:7586]	-
ENSG00000010818	25.9873	19.8859	73.1112	96.9094	22.9366	85.0103	-1.88886	3.29438e-05	0.000193609	HIVEP2	6	142751467	142956698	-	10682	protein_coding	human immunodeficiency virus type I enhancer binding protein 2 [Source:HGNC Symbol;Acc:HGNC:4921]	zf-C2H2
ENSG00000198753	74.9635	79.5435	11.394	25.0089	77.2535	18.2014	2.09522	3.30693e-05	0.000193994	PLXNB3	X	153764196	153779346	+	7007	protein_coding	plexin B3 [Source:HGNC Symbol;Acc:HGNC:9105]	-
ENSG00000257167	91.9552	69.6005	185.152	180.272	80.7779	182.712	-1.17783	3.34119e-05	0.000195861	TMPO-AS1	12	98512973	98516422	-	3357	antisense	TMPO antisense RNA 1 [Source:HGNC Symbol;Acc:HGNC:44158]	-
ENSG00000184988	191.906	193.887	92.1012	87.531	192.897	89.8161	1.10227	3.34301e-05	0.000195897	TMEM106A	17	43211835	43220041	+	3577	protein_coding	transmembrane protein 106A [Source:HGNC Symbol;Acc:HGNC:28288]	-
ENSG00000119632	207.899	165.053	88.3032	77.1107	186.476	82.7069	1.17153	3.40397e-05	0.000198963	IFI27L2	14	94127779	94130253	-	1662	protein_coding	interferon alpha inducible protein 27 like 2 [Source:HGNC Symbol;Acc:HGNC:19753]	-
ENSG00000250510	107.947	66.6177	27.5354	16.6726	87.2825	22.104	1.97542	3.44989e-05	0.000201574	GPR162	12	6821545	6829972	+	3295	protein_coding	G protein-coupled receptor 162 [Source:HGNC Symbol;Acc:HGNC:16693]	-
ENSG00000073350	205.9	235.648	104.445	111.498	220.774	107.971	1.03259	3.51736e-05	0.000205294	LLGL2	17	75525080	75575208	+	7909	protein_coding	LLGL2, scribble cell polarity complex component [Source:HGNC Symbol;Acc:HGNC:6629]	-
ENSG00000177238	116.943	123.292	41.7779	45.8496	120.118	43.8137	1.45607	3.72057e-05	0.000216405	TRIM72	16	31214021	31231537	+	8500	protein_coding	tripartite motif containing 72 [Source:HGNC Symbol;Acc:HGNC:32671]	-
ENSG00000183044	137.933	135.224	62.6668	35.4292	136.578	49.048	1.4719	3.72114e-05	0.000216405	ABAT	16	8674565	8784575	+	9744	protein_coding	4-aminobutyrate aminotransferase [Source:HGNC Symbol;Acc:HGNC:23]	-
ENSG00000008735	43.9786	40.766	1.89899	7.29425	42.3723	4.59662	3.22664	3.80318e-05	0.000220858	MAPK8IP2	22	50600685	50613981	+	5901	protein_coding	mitogen-activated protein kinase 8 interacting protein 2 [Source:HGNC Symbol;Acc:HGNC:6883]	-
ENSG00000135931	142.93	147.155	56.9698	61.4801	145.043	59.225	1.29303	3.87754e-05	0.00022445	ARMC9	2	231198546	231374837	+	9661	protein_coding	armadillo repeat containing 9 [Source:HGNC Symbol;Acc:HGNC:20730]	-
ENSG00000234975	99.9513	105.395	22.7879	40.6394	102.673	31.7137	1.70128	4.03869e-05	0.000233026	FTH1P2	1	228687415	228687826	+	412	processed_pseudogene	ferritin heavy chain 1 pseudogene 2 [Source:HGNC Symbol;Acc:HGNC:3989]	-
ENSG00000090659	35.9825	33.806	3.79799	0	34.8942	1.89899	4.15397	4.15555e-05	0.000239034	CD209	19	7739994	7747564	-	4413	protein_coding	CD209 molecule [Source:HGNC Symbol;Acc:HGNC:1641]	-
ENSG00000198756	34.9829	38.7774	110.142	105.246	36.8802	107.694	-1.54618	4.15614e-05	0.000239034	COLGALT2	1	183929854	184037729	-	7806	protein_coding	collagen beta(1-O)galactosyltransferase 2 [Source:HGNC Symbol;Acc:HGNC:16790]	-
ENSG00000165985	77.962	91.475	211.738	165.684	84.7185	188.711	-1.15657	4.18914e-05	0.00024076	C1QL3	10	16513743	16522005	-	2493	protein_coding	complement C1q like 3 [Source:HGNC Symbol;Acc:HGNC:19359]	-
ENSG00000163694	176.914	166.047	77.8587	75.0266	171.48	76.4427	1.16519	4.19619e-05	0.00024108	RBM47	4	40423267	40630875	-	8544	protein_coding	RNA binding motif protein 47 [Source:HGNC Symbol;Acc:HGNC:30358]	-
ENSG00000129353	87.9571	64.6291	22.7879	14.5885	76.2931	18.6882	2.02367	4.20468e-05	0.000241481	SLC44A2	19	10602457	10644559	+	5216	protein_coding	solute carrier family 44 member 2 [Source:HGNC Symbol;Acc:HGNC:17292]	-
ENSG00000214900	122.94	109.372	41.7779	41.6814	116.156	41.7297	1.47686	4.22297e-05	0.000242359	LINC01588	14	49927571	50092643	-	14763	lincRNA	long intergenic non-protein coding RNA 1588 [Source:HGNC Symbol;Acc:HGNC:27503]	-
ENSG00000101605	47.9766	32.8117	1.89899	6.25222	40.3941	4.07561	3.32966	4.54151e-05	0.0002588	MYOM1	18	3066807	3220108	-	6574	protein_coding	myomesin 1 [Source:HGNC Symbol;Acc:HGNC:7613]	-
ENSG00000171992	103.949	135.224	35.1314	48.9757	119.587	42.0535	1.51136	4.8227e-05	0.000273665	SYNPO	5	150601080	150659220	+	10258	protein_coding	synaptopodin [Source:HGNC Symbol;Acc:HGNC:30672]	-
ENSG00000134321	104.949	97.4408	24.6869	39.5974	101.195	32.1421	1.6599	4.88703e-05	0.00027712	RSAD2	2	6865806	6898239	+	4834	protein_coding	radical S-adenosyl methionine domain containing 2 [Source:HGNC Symbol;Acc:HGNC:30908]	-
ENSG00000124191	41.9795	32.8117	91.1517	133.381	37.3956	112.266	-1.5844	5.11911e-05	0.000289366	TOX2	20	43914864	44069616	+	3223	protein_coding	TOX high mobility group box family member 2 [Source:HGNC Symbol;Acc:HGNC:16095]	HMG
ENSG00000125968	96.9527	67.612	27.5354	13.5465	82.2823	20.5409	1.99384	5.13452e-05	0.000290135	ID1	20	31605283	31606515	+	1233	protein_coding	inhibitor of DNA binding 1, HLH protein [Source:HGNC Symbol;Acc:HGNC:5360]	bHLH
ENSG00000111886	68.9664	44.7432	13.293	7.29425	56.8548	10.2936	2.45684	5.62752e-05	0.000316995	GABRR2	6	89257208	89315299	-	2230	protein_coding	gamma-aminobutyric acid type A receptor rho2 subunit [Source:HGNC Symbol;Acc:HGNC:4091]	-
ENSG00000239382	124.939	122.298	53.1718	39.5974	123.619	46.3846	1.411	6.11589e-05	0.000341761	ALKBH6	19	36009120	36014239	-	4293	protein_coding	alkB homolog 6 [Source:HGNC Symbol;Acc:HGNC:28243]	-
ENSG00000204475	45.9776	36.7889	117.738	110.456	41.3832	114.097	-1.46361	6.29298e-05	0.000350929	NCR3	6	31588895	31592985	-	1212	protein_coding	natural cytotoxicity triggering receptor 3 [Source:HGNC Symbol;Acc:HGNC:19077]	-
ENSG00000006047	52.9742	37.7832	114.889	130.255	45.3787	122.572	-1.43312	6.36821e-05	0.000354879	YBX2	17	7288252	7294615	-	4618	protein_coding	Y-box binding protein 2 [Source:HGNC Symbol;Acc:HGNC:17948]	CSD
ENSG00000140873	0	0	20.8889	20.8407	0	20.8648	-6.83016	6.4103e-05	0.000356854	ADAMTS18	16	77247813	77435114	-	6678	protein_coding	ADAM metallopeptidase with thrombospondin type 1 motif 18 [Source:HGNC Symbol;Acc:HGNC:17110]	-
ENSG00000204577	48.9761	45.7375	9.49497	5.21018	47.3568	7.35257	2.67762	6.42546e-05	0.000357575	LILRB3	19	54216278	54223506	-	3736	protein_coding	leukocyte immunoglobulin like receptor B3 [Source:HGNC Symbol;Acc:HGNC:6607]	-
ENSG00000104936	64.9683	78.5492	158.566	166.726	71.7588	162.646	-1.18013	6.63634e-05	0.000368042	DMPK	19	45769717	45782552	-	5807	protein_coding	DM1 protein kinase [Source:HGNC Symbol;Acc:HGNC:2933]	-
ENSG00000125538	28.9859	45.7375	1.89899	5.21018	37.3617	3.55459	3.41244	6.76043e-05	0.000374667	IL1B	2	112829751	112836903	-	3096	protein_coding	interleukin 1 beta [Source:HGNC Symbol;Acc:HGNC:5992]	-
ENSG00000176531	285.861	180.961	106.344	112.54	233.411	109.442	1.09305	6.76952e-05	0.000374913	PHLDB3	19	43474954	43504935	-	4553	protein_coding	pleckstrin homology like domain family B member 3 [Source:HGNC Symbol;Acc:HGNC:30499]	-
ENSG00000019485	86.9576	68.6063	17.0909	25.0089	77.7819	21.0499	1.89031	7.06179e-05	0.000389363	PRDM11	11	45095806	45235110	+	13940	protein_coding	PR/SET domain 11 [Source:HGNC Symbol;Acc:HGNC:13996]	-
ENSG00000183696	152.925	152.127	67.4143	65.6483	152.526	66.5313	1.19667	7.38712e-05	0.000406053	UPP1	7	48088628	48108733	+	4577	protein_coding	uridine phosphorylase 1 [Source:HGNC Symbol;Acc:HGNC:12576]	-
ENSG00000175482	197.904	205.819	97.7982	102.12	201.861	99.9589	1.01439	7.79001e-05	0.000426312	POLD4	11	67350777	67356972	-	3049	protein_coding	DNA polymerase delta 4, accessory subunit [Source:HGNC Symbol;Acc:HGNC:14106]	-
ENSG00000236830	71.9649	76.5606	19.9394	20.8407	74.2628	20.3901	1.86537	7.95436e-05	0.000434864	CBR3-AS1	21	36131767	36175815	-	8459	processed_transcript	CBR3 antisense RNA 1 [Source:HGNC Symbol;Acc:HGNC:43664]	-
ENSG00000075213	46.9771	46.7318	110.142	134.423	46.8544	122.282	-1.38293	7.98215e-05	0.00043608	SEMA3A	7	83955777	84492724	-	9371	protein_coding	semaphorin 3A [Source:HGNC Symbol;Acc:HGNC:10723]	-
ENSG00000117266	176.914	186.927	81.6567	90.6571	181.92	86.1569	1.07932	8.13178e-05	0.000443662	CDK18	1	205504595	205532793	+	6831	protein_coding	cyclin dependent kinase 18 [Source:HGNC Symbol;Acc:HGNC:8751]	-
ENSG00000275708	98.9518	82.5264	27.5354	30.219	90.7391	28.8772	1.65286	8.14977e-05	0.000444391	MIR3648-1	21	8208473	8208652	+	180	miRNA	microRNA 3648-1 [Source:HGNC Symbol;Acc:HGNC:38941]	-
ENSG00000136404	18.9907	14.9144	87.3537	53.1438	16.9526	70.2488	-2.05327	8.2817e-05	0.000450616	TM6SF1	15	83107407	83144854	+	2661	protein_coding	transmembrane 6 superfamily member 1 [Source:HGNC Symbol;Acc:HGNC:11860]	-
ENSG00000006453	27.9864	20.8802	80.7072	84.4049	24.4333	82.5561	-1.75651	8.39276e-05	0.000455591	BAIAP2L1	7	98291651	98401068	-	4798	protein_coding	BAI1 associated protein 2 like 1 [Source:HGNC Symbol;Acc:HGNC:21649]	-
ENSG00000131016	21.9893	17.8973	0	0	19.9433	0	6.76814	8.44481e-05	0.000458262	AKAP12	6	151239999	151358557	+	8741	protein_coding	A-kinase anchoring protein 12 [Source:HGNC Symbol;Acc:HGNC:370]	-
ENSG00000248019	55.9727	69.6005	17.0909	11.4624	62.7866	14.2767	2.13141	8.5685e-05	0.000464506	FAM13A-AS1	4	88709789	88730103	+	4510	antisense	FAM13A antisense RNA 1 [Source:HGNC Symbol;Acc:HGNC:19370]	-
ENSG00000224186	117.942	100.424	43.6768	34.3872	109.183	39.032	1.48133	8.75898e-05	0.000473845	C5orf66	5	135033280	135358219	+	6650	antisense	chromosome 5 open reading frame 66 [Source:HGNC Symbol;Acc:HGNC:48332]	-
ENSG00000111335	107.947	120.31	49.3738	32.3031	114.128	40.8385	1.47821	8.75951e-05	0.000473845	OAS2	12	112978395	113011723	+	6264	protein_coding	2'-5'-oligoadenylate synthetase 2 [Source:HGNC Symbol;Acc:HGNC:8087]	-
ENSG00000205212	84.9586	88.4921	27.5354	27.0929	86.7254	27.3142	1.66662	9.11002e-05	0.000491551	CCDC144NL	17	20836447	20896140	-	3436	protein_coding	coiled-coil domain containing 144 family, N-terminal like [Source:HGNC Symbol;Acc:HGNC:33735]	-
ENSG00000196562	32.9839	30.8231	2.84849	2.08407	31.9035	2.46628	3.68652	9.8081e-05	0.000527279	SULF2	20	47656348	47786616	-	6657	protein_coding	sulfatase 2 [Source:HGNC Symbol;Acc:HGNC:20392]	-
ENSG00000249852	36.982	78.5492	10.4445	11.4624	57.7656	10.9534	2.40028	9.85208e-05	0.000529467	AC145676.1	7	227554	229557	-	2004	TEC	TEC	-
ENSG00000223749	74.9635	45.7375	141.475	155.263	60.3505	148.369	-1.29758	9.89094e-05	0.000531379	MIR503HG	X	134543337	134546632	-	1678	lincRNA	MIR503 host gene [Source:HGNC Symbol;Acc:HGNC:28258]	-
ENSG00000150938	45.9776	45.7375	9.49497	5.21018	45.8575	7.35257	2.63134	9.90689e-05	0.000531882	CRIM1	2	36355926	36551135	+	7122	protein_coding	cysteine rich transmembrane BMP regulator 1 [Source:HGNC Symbol;Acc:HGNC:2359]	-
ENSG00000186152	50.9751	42.7546	6.64648	9.37833	46.8649	8.0124	2.55365	0.000103683	0.000553892	LILRP1	19	54696604	54700905	+	1370	unprocessed_pseudogene	leukocyte immunoglobulin-like receptor pseudogene 1 [Source:HGNC Symbol;Acc:HGNC:15496]	-
ENSG00000128872	63.9688	71.5891	15.1919	19.7987	67.779	17.4953	1.95741	0.000104925	0.000559599	TMOD2	15	51751561	51816368	+	11636	protein_coding	tropomodulin 2 [Source:HGNC Symbol;Acc:HGNC:11872]	-
ENSG00000004809	48.9761	35.7946	112.99	114.624	42.3853	113.807	-1.42507	0.000105798	0.000563696	SLC22A16	6	110424687	110476641	-	3907	protein_coding	solute carrier family 22 member 16 [Source:HGNC Symbol;Acc:HGNC:20302]	-
ENSG00000147255	8.99561	8.94864	59.8183	39.5974	8.97213	49.7078	-2.47177	0.000108621	0.000577215	IGSF1	X	131273506	131578899	-	7051	protein_coding	immunoglobulin superfamily member 1 [Source:HGNC Symbol;Acc:HGNC:5948]	-
ENSG00000125510	75.963	73.5777	22.7879	19.7987	74.7703	21.2933	1.81026	0.000111099	0.000589798	OPRL1	20	64080173	64100643	+	3549	protein_coding	opioid related nociceptin receptor 1 [Source:HGNC Symbol;Acc:HGNC:8155]	-
ENSG00000250802	51.9747	42.7546	137.677	107.33	47.3646	122.503	-1.3723	0.000112796	0.000597824	ZBED3-AS1	5	77086688	77166909	+	17200	antisense	ZBED3 antisense RNA 1 [Source:HGNC Symbol;Acc:HGNC:44188]	-
ENSG00000136869	152.925	137.213	57.9193	67.7324	145.069	62.8258	1.20888	0.000117295	0.00062014	TLR4	9	117704175	117724730	+	13272	protein_coding	toll like receptor 4 [Source:HGNC Symbol;Acc:HGNC:11850]	-
ENSG00000129465	126.938	119.315	43.6768	54.1859	123.127	48.9314	1.3336	0.000117313	0.00062014	RIPK3	14	24336021	24340045	-	3256	protein_coding	receptor interacting serine/threonine kinase 3 [Source:HGNC Symbol;Acc:HGNC:10021]	-
ENSG00000262823	54.9732	51.7033	148.121	114.624	53.3382	131.373	-1.30177	0.000119921	0.000632475	AC127521.1	17	4481966	4486353	-	1059	antisense	novel transcript, antisense to SPNS3	-
ENSG00000236017	124.939	118.321	48.4243	48.9757	121.63	48.7	1.32061	0.000122369	0.000644122	ASMTL-AS1	X	1401769	1414028	+	1335	antisense	ASMTL antisense RNA 1 [Source:HGNC Symbol;Acc:HGNC:25811]	-
ENSG00000234753	40.98	27.8402	103.495	95.8673	34.4101	99.6812	-1.53511	0.000129193	0.000676512	FOXP4-AS1	6	41494853	41548621	-	934	antisense	FOXP4 antisense RNA 1 [Source:HGNC Symbol;Acc:HGNC:50332]	-
ENSG00000168243	175.914	167.041	82.6062	81.2788	171.478	81.9425	1.06516	0.000143318	0.000743247	GNG4	1	235547687	235650754	-	5401	protein_coding	G protein subunit gamma 4 [Source:HGNC Symbol;Acc:HGNC:4407]	-
ENSG00000101000	170.917	166.047	75.0102	84.4049	168.482	79.7076	1.08097	0.000143895	0.000745999	PROCR	20	35172073	35216240	+	1696	protein_coding	protein C receptor [Source:HGNC Symbol;Acc:HGNC:9452]	-
ENSG00000233355	0.999513	0.994294	24.6869	31.2611	0.996903	27.974	-4.80954	0.000155933	0.000804532	CHRM3-AS2	1	239703381	239730465	-	3888	antisense	CHRM3 antisense RNA 2 [Source:HGNC Symbol;Acc:HGNC:43725]	-
ENSG00000277287	85.9581	71.5891	29.4344	14.5885	78.7736	22.0115	1.83154	0.000156293	0.000806134	AL109976.1	20	3239705	3245382	+	5678	lincRNA	novel transcript	-
ENSG00000181104	117.942	86.5035	39.8789	32.3031	102.223	36.091	1.49964	0.000160599	0.000826805	F2R	5	76716043	76735781	+	4066	protein_coding	coagulation factor II thrombin receptor [Source:HGNC Symbol;Acc:HGNC:3537]	-
ENSG00000100344	58.9712	66.6177	14.2425	17.7146	62.7945	15.9785	1.97746	0.000162638	0.000836185	PNPLA3	22	43923739	43964488	+	3232	protein_coding	patatin like phospholipase domain containing 3 [Source:HGNC Symbol;Acc:HGNC:18590]	-
ENSG00000141540	193.905	162.07	78.8082	91.6992	177.988	85.2537	1.06333	0.00016282	0.000836856	TTYH2	17	74213514	74262020	+	5375	protein_coding	tweety family member 2 [Source:HGNC Symbol;Acc:HGNC:13877]	-
ENSG00000149970	68.9664	100.424	188.95	171.936	84.695	180.443	-1.09147	0.000171352	0.000876801	CNKSR2	X	21372801	21654695	+	31865	protein_coding	connector enhancer of kinase suppressor of Ras 2 [Source:HGNC Symbol;Acc:HGNC:19701]	-
ENSG00000163285	0	0.994294	42.7274	23.9668	0.497147	33.3471	-6.06621	0.000175424	0.000896219	GABRG1	4	46035769	46124081	-	6785	protein_coding	gamma-aminobutyric acid type A receptor gamma1 subunit [Source:HGNC Symbol;Acc:HGNC:4086]	-
ENSG00000089847	59.9708	41.7603	7.59597	12.5044	50.8655	10.0502	2.34653	0.000177159	0.000904795	ANKRD24	19	4183354	4224814	+	4474	protein_coding	ankyrin repeat domain 24 [Source:HGNC Symbol;Acc:HGNC:29424]	-
ENSG00000109107	84.9586	64.6291	158.566	165.684	74.7938	162.125	-1.11603	0.000177368	0.000905381	ALDOC	17	28573115	28577264	-	2928	protein_coding	aldolase, fructose-bisphosphate C [Source:HGNC Symbol;Acc:HGNC:418]	-
ENSG00000174600	39.9805	36.7889	4.74748	6.25222	38.3847	5.49985	2.80784	0.000179742	0.000916245	CMKLR1	12	108288044	108339341	-	5690	protein_coding	chemerin chemokine-like receptor 1 [Source:HGNC Symbol;Acc:HGNC:2121]	-
ENSG00000240219	17.9912	16.903	0	0	17.4471	0	6.57526	0.000182401	0.000927751	AL512306.2	1	204626775	204629712	+	2219	lincRNA	novel transcript	-
ENSG00000279267	76.9625	97.4408	27.5354	30.219	87.2016	28.8772	1.59557	0.000184927	0.000939417	AL078621.3	2	113605867	113607908	-	2042	TEC	TEC	-
ENSG00000154319	31.9844	43.7489	92.1012	116.708	37.8667	104.405	-1.46184	0.000185373	0.000941383	FAM167A	8	11421463	11475908	-	5076	protein_coding	family with sequence similarity 167 member A [Source:HGNC Symbol;Acc:HGNC:15549]	-
ENSG00000134028	21.9893	32.8117	0.949497	1.04204	27.4005	0.995766	4.78479	0.000186009	0.000944022	ADAMDEC1	8	24384285	24406013	+	2438	protein_coding	ADAM like decysin 1 [Source:HGNC Symbol;Acc:HGNC:16299]	-
ENSG00000198929	38.981	41.7603	3.79799	8.33629	40.3707	6.06714	2.74685	0.000188167	0.000953774	NOS1AP	1	162069774	162370475	+	7771	protein_coding	nitric oxide synthase 1 adaptor protein [Source:HGNC Symbol;Acc:HGNC:16859]	-
ENSG00000196268	32.9839	72.5834	9.49497	10.4204	52.7837	9.95766	2.40767	0.000189761	0.00096125	ZNF493	19	21397119	21427573	+	11214	protein_coding	zinc finger protein 493 [Source:HGNC Symbol;Acc:HGNC:23708]	zf-C2H2
ENSG00000183935	117.942	99.4294	39.8789	43.7655	108.686	41.8222	1.37879	0.000194873	0.000985909	HTR7P1	12	13000420	13004830	+	4411	transcribed_processed_pseudogene	5-hydroxytryptamine receptor 7 pseudogene 1 [Source:HGNC Symbol;Acc:HGNC:30411]	-
ENSG00000114315	3.99805	3.97717	23.7374	46.8916	3.98761	35.3145	-3.144	0.000202007	0.00101944	HES1	3	194136145	194138732	+	2062	protein_coding	hes family bHLH transcription factor 1 [Source:HGNC Symbol;Acc:HGNC:5192]	bHLH
ENSG00000152990	30.9849	32.8117	4.74748	1.04204	31.8983	2.89476	3.43653	0.000203829	0.00102832	ADGRA3	4	22345071	22516054	-	9250	protein_coding	adhesion G protein-coupled receptor A3 [Source:HGNC Symbol;Acc:HGNC:13839]	-
ENSG00000089127	109.946	91.475	39.8789	34.3872	100.711	37.133	1.43775	0.000215962	0.0010831	OAS1	12	112906777	112933222	+	4947	protein_coding	2'-5'-oligoadenylate synthetase 1 [Source:HGNC Symbol;Acc:HGNC:8086]	-
ENSG00000189212	74.9635	66.6177	158.566	146.927	70.7906	152.747	-1.11	0.000218066	0.00109229	DPY19L2P1	7	35079989	35186041	-	8272	transcribed_unprocessed_pseudogene	DPY19L2 pseudogene 1 [Source:HGNC Symbol;Acc:HGNC:22305]	-
ENSG00000224099	42.979	30.8231	111.091	91.6992	36.9011	101.395	-1.4594	0.000219556	0.00109873	AC104823.1	2	195448532	195478925	+	989	lincRNA	novel transcript	-
ENSG00000142920	63.9688	66.6177	21.8384	12.5044	65.2932	17.1714	1.92002	0.000229939	0.00114785	AZIN2	1	33081104	33120530	+	6559	protein_coding	antizyme inhibitor 2 [Source:HGNC Symbol;Acc:HGNC:29957]	-
ENSG00000149548	32.9839	42.7546	100.647	102.12	37.8693	101.383	-1.42048	0.000232528	0.00116005	CCDC15	11	124954121	125041489	+	4823	protein_coding	coiled-coil domain containing 15 [Source:HGNC Symbol;Acc:HGNC:25798]	-
ENSG00000140961	63.9688	62.6405	12.3435	20.8407	63.3047	16.5921	1.93845	0.000242345	0.0012053	OSGIN1	16	83948282	83966332	+	3460	protein_coding	oxidative stress induced growth inhibitor 1 [Source:HGNC Symbol;Acc:HGNC:30093]	-
ENSG00000100298	79.961	87.4978	24.6869	31.2611	83.7294	27.974	1.58444	0.000248907	0.00123565	APOBEC3H	22	39097224	39104067	+	1251	protein_coding	apolipoprotein B mRNA editing enzyme catalytic subunit 3H [Source:HGNC Symbol;Acc:HGNC:24100]	-
ENSG00000267632	68.9664	75.5663	26.5859	14.5885	72.2663	20.5872	1.80461	0.000254775	0.00126207	AC067852.3	17	42509784	42511519	+	1736	sense_intronic	novel transcript	-
ENSG00000137460	66.9673	54.6861	17.0909	14.5885	60.8267	15.8397	1.93901	0.000262851	0.00129929	FHDC1	4	152936352	152979696	+	6593	protein_coding	FH2 domain containing 1 [Source:HGNC Symbol;Acc:HGNC:29363]	-
ENSG00000261644	40.98	31.8174	6.64648	3.12611	36.3987	4.88629	2.88448	0.000263612	0.00130185	AC007728.2	16	50727417	50742815	-	3409	antisense	novel transcript, antisense to CYLD and NOD2	-
ENSG00000109452	76.9625	87.4978	20.8889	32.3031	82.2302	26.596	1.63346	0.000263924	0.00130292	INPP4B	4	142023160	142847432	-	14153	protein_coding	inositol polyphosphate-4-phosphatase type II B [Source:HGNC Symbol;Acc:HGNC:6075]	-
ENSG00000144395	52.9742	58.6633	112.99	149.011	55.8187	131.001	-1.22928	0.000272458	0.00133893	CCDC150	2	196639554	196763490	+	9683	protein_coding	coiled-coil domain containing 150 [Source:HGNC Symbol;Acc:HGNC:26834]	-
ENSG00000175262	108.947	81.5321	34.1819	34.3872	95.2395	34.2845	1.47399	0.00027253	0.00133893	C1orf127	1	10946471	10982037	-	3573	protein_coding	chromosome 1 open reading frame 127 [Source:HGNC Symbol;Acc:HGNC:26730]	-
ENSG00000123384	40.98	46.7318	10.4445	5.21018	43.8559	7.82732	2.47594	0.00027678	0.00135759	LRP1	12	57128493	57213351	+	20839	protein_coding	LDL receptor related protein 1 [Source:HGNC Symbol;Acc:HGNC:6692]	-
ENSG00000148386	45.9776	33.806	5.69698	7.29425	39.8918	6.49562	2.62251	0.00027748	0.00135994	LCN9	9	135663322	135666422	+	1105	protein_coding	lipocalin 9 [Source:HGNC Symbol;Acc:HGNC:17442]	-
ENSG00000161265	146.928	123.292	54.1213	64.6062	135.11	59.3638	1.1882	0.000279606	0.00136953	U2AF1L4	19	35742464	35745445	-	2875	protein_coding	U2 small nuclear RNA auxiliary factor 1 like 4 [Source:HGNC Symbol;Acc:HGNC:23020]	-
ENSG00000134460	45.9776	46.7318	8.54547	10.4204	46.3547	9.48292	2.29229	0.000297478	0.00144955	IL2RA	10	6010689	6062370	-	3962	protein_coding	interleukin 2 receptor subunit alpha [Source:HGNC Symbol;Acc:HGNC:6008]	-
ENSG00000141314	37.9815	22.8688	2.84849	3.12611	30.4251	2.9873	3.35008	0.000298266	0.00145211	RHBDL3	17	32266176	32324661	+	5404	protein_coding	rhomboid like 3 [Source:HGNC Symbol;Acc:HGNC:16502]	-
ENSG00000167676	102.95	59.6576	27.5354	22.9248	81.3037	25.2301	1.68603	0.000337543	0.00162617	PLIN4	19	4502180	4518465	-	6502	protein_coding	perilipin 4 [Source:HGNC Symbol;Acc:HGNC:29393]	-
ENSG00000140451	121.941	74.572	191.798	208.407	98.2563	200.103	-1.02596	0.000341145	0.00164192	PIF1	15	64815632	64825668	-	4656	protein_coding	PIF1 5'-to-3' DNA helicase [Source:HGNC Symbol;Acc:HGNC:26220]	-
ENSG00000103154	0.999513	0.994294	30.3839	19.7987	0.996903	25.0913	-4.65528	0.000343642	0.00165259	NECAB2	16	83968632	84002776	+	2520	protein_coding	N-terminal EF-hand calcium binding protein 2 [Source:HGNC Symbol;Acc:HGNC:23746]	-
ENSG00000214018	0.999513	5.96576	31.3334	33.3452	3.48264	32.3393	-3.2133	0.000350295	0.00168258	RRM2P3	X	44309314	44310476	-	1163	processed_pseudogene	ribonucleotide reductase M2 polypeptide pseudogene 3 [Source:HGNC Symbol;Acc:HGNC:10455]	-
ENSG00000228340	149.927	155.11	79.7577	64.6062	152.518	72.182	1.07724	0.000354389	0.00169975	MIR646HG	20	60087840	60527458	+	5137	lincRNA	MIR646 host gene [Source:HGNC Symbol;Acc:HGNC:27659]	-
ENSG00000083838	133.935	139.201	57.9193	66.6903	136.568	62.3048	1.13364	0.000363785	0.00174168	ZNF446	19	58474017	58481230	+	4923	protein_coding	zinc finger protein 446 [Source:HGNC Symbol;Acc:HGNC:21036]	zf-C2H2
ENSG00000144040	142.93	131.247	70.2628	52.1018	137.089	61.1823	1.16099	0.000368408	0.0017612	SFXN5	2	72942036	73075619	-	11087	protein_coding	sideroflexin 5 [Source:HGNC Symbol;Acc:HGNC:16073]	-
ENSG00000268940	82.9596	78.5492	16.1414	34.3872	80.7544	25.2643	1.68435	0.000373247	0.00178117	CT45A1	X	135713453	135723539	+	1325	protein_coding	cancer/testis antigen family 45 member A1 [Source:HGNC Symbol;Acc:HGNC:33267]	-
ENSG00000235865	40.98	21.8745	3.79799	3.12611	31.4272	3.46205	3.17854	0.00038171	0.00181994	GSN-AS1	9	121280768	121285530	-	4763	antisense	GSN antisense RNA 1 [Source:HGNC Symbol;Acc:HGNC:23372]	-
ENSG00000168672	1.99903	1.98859	27.5354	25.0089	1.99381	26.2721	-3.72035	0.000385855	0.00183808	FAM84B	8	126552442	126558393	-	5404	protein_coding	family with sequence similarity 84 member B [Source:HGNC Symbol;Acc:HGNC:24166]	-
ENSG00000234546	36.982	42.7546	5.69698	8.33629	39.8683	7.01663	2.51244	0.000386035	0.00183839	LNCTAM34A	1	9182004	9196284	+	1662	lincRNA	long non coding transcriptional activator of miR34a [Source:HGNC Symbol;Acc:HGNC:52548]	-
ENSG00000204947	127.938	120.31	59.8183	47.9337	124.124	53.876	1.20179	0.000396451	0.00188688	ZNF425	7	149102784	149126346	-	3687	protein_coding	zinc finger protein 425 [Source:HGNC Symbol;Acc:HGNC:20690]	zf-C2H2
ENSG00000224660	150.926	123.292	57.9193	66.6903	137.109	62.3048	1.13924	0.000418726	0.00198354	SH3BP5-AS1	3	15254184	15264493	+	5733	antisense	SH3BP5 antisense RNA 1 [Source:HGNC Symbol;Acc:HGNC:44501]	-
ENSG00000263513	28.9859	47.7261	91.1517	113.582	38.356	102.367	-1.41492	0.000430578	0.00203372	FAM72C	1	143955364	143971965	-	2297	protein_coding	family with sequence similarity 72 member C [Source:HGNC Symbol;Acc:HGNC:30602]	-
ENSG00000110799	70.9654	83.5207	24.6869	27.0929	77.243	25.8899	1.57816	0.000433927	0.00204714	VWF	12	5948874	6124770	-	10391	protein_coding	von Willebrand factor [Source:HGNC Symbol;Acc:HGNC:12726]	-
ENSG00000225217	36.982	31.8174	1.89899	7.29425	34.3997	4.59662	2.92405	0.000439333	0.00207022	HSPA7	1	161606291	161608217	+	1927	unprocessed_pseudogene	heat shock protein family A (Hsp70) member 7 [Source:HGNC Symbol;Acc:HGNC:5240]	-
ENSG00000215784	72.9644	89.4864	158.566	169.852	81.2254	164.209	-1.01504	0.000443747	0.0020892	FAM72D	1	145096000	145112696	+	2397	protein_coding	family with sequence similarity 72 member D [Source:HGNC Symbol;Acc:HGNC:33593]	-
ENSG00000233029	44.9781	54.6861	120.586	112.54	49.8321	116.563	-1.22622	0.000458488	0.00215295	AC244453.2	1	121090289	121097655	-	3543	antisense	novel transcript	-
ENSG00000102032	46.9771	57.669	14.2425	11.4624	52.3231	12.8524	2.02252	0.000479385	0.00224455	RENBP	X	153935263	153944691	-	2057	protein_coding	renin binding protein [Source:HGNC Symbol;Acc:HGNC:9959]	-
ENSG00000279382	116.943	145.167	58.8688	59.3961	131.055	59.1324	1.1483	0.00048724	0.00227604	AC018665.1	17	76090308	76091669	+	1362	TEC	TEC	-
ENSG00000073670	39.9805	40.766	5.69698	9.37833	40.3733	7.53765	2.4288	0.000490774	0.00228858	ADAM11	17	44759031	44781846	+	4770	protein_coding	ADAM metallopeptidase domain 11 [Source:HGNC Symbol;Acc:HGNC:189]	-
ENSG00000239653	55.9727	51.7033	14.2425	13.5465	53.838	13.8945	1.95342	0.00050028	0.00233156	PSMD6-AS2	3	64004022	64012148	+	2456	antisense	PSMD6 antisense RNA 2 [Source:HGNC Symbol;Acc:HGNC:44125]	-
ENSG00000269825	8.99561	20.8802	0	0	14.9379	0	6.35141	0.000501937	0.00233793	AC022150.4	19	52650437	52653284	-	2848	sense_intronic	novel transcript, sense intronic to ZNF83	-
ENSG00000198821	13.9932	14.9144	0	0	14.4538	0	6.30374	0.00051925	0.002413	CD247	1	167430640	167518610	-	4034	protein_coding	CD247 molecule [Source:HGNC Symbol;Acc:HGNC:1677]	-
ENSG00000105613	58.9712	46.7318	135.778	108.372	52.8515	122.075	-1.20904	0.000522113	0.00242491	MAST1	19	12833951	12874951	+	6533	protein_coding	microtubule associated serine/threonine kinase 1 [Source:HGNC Symbol;Acc:HGNC:19034]	-
ENSG00000188747	194.905	108.378	44.6263	79.1947	151.641	61.9105	1.29649	0.000529942	0.00245986	NOXA1	9	137423350	137434406	+	1678	protein_coding	NADPH oxidase activator 1 [Source:HGNC Symbol;Acc:HGNC:10668]	-
ENSG00000152556	113.944	81.5321	31.3334	42.7235	97.7383	37.0284	1.40338	0.000544154	0.00252003	PFKM	12	48105139	48146404	+	7318	protein_coding	phosphofructokinase, muscle [Source:HGNC Symbol;Acc:HGNC:8877]	-
ENSG00000198286	60.9703	66.6177	12.3435	23.9668	63.794	18.1551	1.82081	0.000548684	0.00253955	CARD11	7	2906141	3043945	-	4707	protein_coding	caspase recruitment domain family member 11 [Source:HGNC Symbol;Acc:HGNC:16393]	-
ENSG00000175189	0	0.994294	24.6869	27.0929	0.497147	25.8899	-5.69864	0.000552544	0.00255595	INHBC	12	57434760	57450828	+	1992	protein_coding	inhibin subunit beta C [Source:HGNC Symbol;Acc:HGNC:6068]	-
ENSG00000234287	162.921	152.127	88.3032	64.6062	157.524	76.4547	1.04	0.000562256	0.00259716	AC099560.2	3	40761545	40761799	+	255	processed_pseudogene	ribosomal protein S27 (RPS27) pseudogene	-
ENSG00000007314	0	0	17.0909	11.4624	0	14.2767	-6.28418	0.000575419	0.00265189	SCN4A	17	63938554	63972918	-	8243	protein_coding	sodium voltage-gated channel alpha subunit 4 [Source:HGNC Symbol;Acc:HGNC:10591]	-
ENSG00000128203	74.9635	53.6919	147.172	131.297	64.3277	139.234	-1.11477	0.000590679	0.00271447	ASPHD2	22	26429273	26445015	+	3357	protein_coding	aspartate beta-hydroxylase domain containing 2 [Source:HGNC Symbol;Acc:HGNC:30437]	-
ENSG00000154262	35.9825	58.6633	6.64648	13.5465	47.3229	10.0965	2.23813	0.000617326	0.00282566	ABCA6	17	69078702	69141888	-	14151	protein_coding	ATP binding cassette subfamily A member 6 [Source:HGNC Symbol;Acc:HGNC:36]	-
ENSG00000198585	13.9932	13.9201	0	0	13.9566	0	6.25323	0.000625559	0.00286254	NUDT16	3	131381671	131388830	+	7029	protein_coding	nudix hydrolase 16 [Source:HGNC Symbol;Acc:HGNC:26442]	-
ENSG00000181523	28.9859	24.8573	0.949497	4.16814	26.9216	2.55882	3.42063	0.000637883	0.0029148	SGSH	17	80206716	80220923	-	6713	protein_coding	N-sulfoglucosamine sulfohydrolase [Source:HGNC Symbol;Acc:HGNC:10818]	-
ENSG00000182379	12.9937	12.9258	43.6768	59.3961	12.9597	51.5365	-1.99009	0.000645485	0.00294703	NXPH4	12	57216795	57226449	+	2150	protein_coding	neurexophilin 4 [Source:HGNC Symbol;Acc:HGNC:8078]	-
ENSG00000111452	33.9834	41.7603	7.59597	6.25222	37.8719	6.9241	2.44844	0.000653753	0.0029772	ADGRD1	12	130953907	131141469	+	14718	protein_coding	adhesion G protein-coupled receptor D1 [Source:HGNC Symbol;Acc:HGNC:19893]	-
ENSG00000261888	26.9868	19.8859	1.89899	1.04204	23.4364	1.47051	3.98085	0.00066209	0.00301262	AC144831.1	17	83104255	83106910	+	2656	lincRNA	novel transcript	-
ENSG00000174977	78.9615	61.6462	140.526	151.095	70.3039	145.81	-1.05216	0.000670744	0.00304599	AC026271.1	17	18650195	18651542	+	1348	processed_pseudogene	poly(A) binding protein interacting protein 1 (PAIP1) pseudogene	-
ENSG00000037042	100.951	111.361	41.7779	47.9337	106.156	44.8558	1.24429	0.00067503	0.00306373	TUBG2	17	42659305	42667006	+	2772	protein_coding	tubulin gamma 2 [Source:HGNC Symbol;Acc:HGNC:12419]	-
ENSG00000103313	109.946	95.4522	43.6768	41.6814	102.699	42.6791	1.26628	0.000688186	0.00311643	MEFV	16	3242028	3256627	-	4819	protein_coding	MEFV, pyrin innate immunity regulator [Source:HGNC Symbol;Acc:HGNC:6998]	-
ENSG00000259431	112.945	116.332	49.3738	52.1018	114.639	50.7378	1.17653	0.000694229	0.00314203	THTPA	14	23555988	23560271	+	2894	protein_coding	thiamine triphosphatase [Source:HGNC Symbol;Acc:HGNC:18987]	-
ENSG00000081985	43.9786	70.5948	11.394	18.7567	57.2867	15.0753	1.93216	0.000696176	0.00314996	IL12RB2	1	67307364	67397090	+	4423	protein_coding	interleukin 12 receptor subunit beta 2 [Source:HGNC Symbol;Acc:HGNC:5972]	-
ENSG00000253141	6.99659	2.98288	28.4849	38.5553	4.98973	33.5201	-2.74745	0.000712686	0.00321206	AC008632.1	5	173463500	173484584	+	1169	lincRNA	novel transcript	-
ENSG00000134830	143.93	128.264	59.8183	69.8164	136.097	64.8174	1.07166	0.000745565	0.00335276	C5AR2	19	47332147	47347327	+	6802	protein_coding	complement component 5a receptor 2 [Source:HGNC Symbol;Acc:HGNC:4527]	-
ENSG00000279407	68.9664	61.6462	131.031	141.717	65.3063	136.374	-1.0619	0.000750533	0.00337228	AC007191.1	19	45714387	45717381	-	2995	TEC	TEC	-
ENSG00000273151	143.93	144.173	72.1617	69.8164	144.051	70.9891	1.02059	0.000754126	0.00338654	AC073957.3	7	879790	886547	-	6758	antisense	novel transcript, antisense to GET4	-
ENSG00000172794	37.9815	41.7603	92.1012	103.162	39.8709	97.6314	-1.29134	0.000758823	0.00340384	RAB37	17	74670578	74747335	+	5074	protein_coding	RAB37, member RAS oncogene family [Source:HGNC Symbol;Acc:HGNC:30268]	-
ENSG00000177791	77.962	73.5777	26.5859	27.0929	75.7699	26.8394	1.49747	0.000766921	0.00343826	MYOZ1	10	73631654	73641757	-	1541	protein_coding	myozenin 1 [Source:HGNC Symbol;Acc:HGNC:13752]	-
ENSG00000184545	3.99805	8.94864	41.7779	32.3031	6.47335	37.0405	-2.51697	0.000774497	0.00346741	DUSP8	11	1554044	1571920	-	4616	protein_coding	dual specificity phosphatase 8 [Source:HGNC Symbol;Acc:HGNC:3074]	-
ENSG00000241489	18.9907	24.8573	0.949497	1.04204	21.924	0.995766	4.46297	0.000780113	0.00348868	AC244197.3	X	149482543	149533935	-	3311	protein_coding	novel transcript	-
ENSG00000248323	30.9849	38.7774	6.64648	5.21018	34.8812	5.92833	2.55289	0.000781847	0.00349547	LUCAT1	5	91054834	91314547	-	16538	antisense	lung cancer associated transcript 1 [Source:HGNC Symbol;Acc:HGNC:48498]	-
ENSG00000223669	4.99756	4.97147	33.2324	31.2611	4.98452	32.2467	-2.69391	0.00078236	0.00349679	AL357033.2	20	62732566	62735347	-	739	antisense	novel transcript	-
ENSG00000204147	23.9883	14.9144	59.8183	67.7324	19.4514	63.7753	-1.71284	0.000810938	0.00361053	ASAH2B	10	50739318	50816495	+	6467	protein_coding	N-acylsphingosine amidohydrolase 2B [Source:HGNC Symbol;Acc:HGNC:23456]	-
ENSG00000106789	70.9654	73.5777	27.5354	21.8828	72.2716	24.7091	1.54573	0.000811391	0.00361155	CORO2A	9	98120975	98192640	-	5717	protein_coding	coronin 2A [Source:HGNC Symbol;Acc:HGNC:2255]	-
ENSG00000242732	69.9659	47.7261	16.1414	17.7146	58.846	16.928	1.79857	0.000821822	0.00365418	RTL5	X	72127110	72131901	-	4779	protein_coding	retrotransposon Gag like 5 [Source:HGNC Symbol;Acc:HGNC:29430]	-
ENSG00000225968	72.9644	38.7774	17.0909	11.4624	55.8709	14.2767	1.96351	0.000837059	0.00371658	ELFN1	7	1688119	1747954	+	3845	protein_coding	extracellular leucine rich repeat and fibronectin type III domain containing 1 [Source:HGNC Symbol;Acc:HGNC:33154]	-
ENSG00000161647	155.924	117.327	41.7779	77.1107	136.625	59.4443	1.20552	0.000847698	0.00375826	MPP3	17	43800799	43833170	-	4491	protein_coding	membrane palmitoylated protein 3 [Source:HGNC Symbol;Acc:HGNC:7221]	-
ENSG00000115718	38.981	23.863	5.69698	3.12611	31.422	4.41154	2.82241	0.000864653	0.00382228	PROC	2	127418427	127429246	+	2495	protein_coding	protein C, inactivator of coagulation factors Va and VIIIa [Source:HGNC Symbol;Acc:HGNC:9451]	-
ENSG00000158406	92.9547	65.6234	29.4344	27.0929	79.289	28.2637	1.48716	0.00086753	0.00383395	HIST1H4H	6	26277609	26285638	-	2163	protein_coding	histone cluster 1 H4 family member h [Source:HGNC Symbol;Acc:HGNC:4788]	-
ENSG00000235863	48.9761	65.6234	18.9899	13.5465	57.2997	16.2682	1.8124	0.000892845	0.00393398	B3GALT4	6	33277132	33284832	+	2356	protein_coding	beta-1,3-galactosyltransferase 4 [Source:HGNC Symbol;Acc:HGNC:919]	-
ENSG00000118156	12.9937	22.8688	66.4648	55.2279	17.9312	60.8463	-1.7632	0.000916712	0.00403253	ZNF541	19	47520685	47555856	-	4655	protein_coding	zinc finger protein 541 [Source:HGNC Symbol;Acc:HGNC:25294]	zf-C2H2
ENSG00000162543	2.99854	5.96576	30.3839	31.2611	4.48215	30.8225	-2.78095	0.000918462	0.00403693	UBXN10	1	20186085	20196048	+	5571	protein_coding	UBX domain protein 10 [Source:HGNC Symbol;Acc:HGNC:26354]	-
ENSG00000204291	16.9917	7.95435	40.8284	61.4801	12.473	51.1542	-2.03481	0.000933866	0.00410017	COL15A1	9	98943179	99070792	+	6653	protein_coding	collagen type XV alpha 1 chain [Source:HGNC Symbol;Acc:HGNC:2192]	-
ENSG00000169991	95.9532	77.5549	35.1314	32.3031	86.7541	33.7172	1.36247	0.000986164	0.0043087	IFFO2	1	18904281	18956686	-	6188	protein_coding	intermediate filament family orphan 2 [Source:HGNC Symbol;Acc:HGNC:27006]	-
ENSG00000181577	9.99513	11.9315	40.8284	50.0177	10.9633	45.423	-2.04962	0.000988341	0.0043147	C6orf223	6	44000580	44005958	+	3917	protein_coding	chromosome 6 open reading frame 223 [Source:HGNC Symbol;Acc:HGNC:28692]	-
ENSG00000131018	36.982	22.8688	5.69698	2.08407	29.9254	3.89053	2.92721	0.000989071	0.00431672	SYNE1	6	152121684	152637801	-	46064	protein_coding	spectrin repeat containing nuclear envelope protein 1 [Source:HGNC Symbol;Acc:HGNC:17089]	-
ENSG00000181800	96.9527	94.4579	32.2829	45.8496	95.7053	39.0662	1.29629	0.00101273	0.00441163	CELF2-AS1	10	11316834	11319884	-	2468	antisense	CELF2 antisense RNA 1 [Source:HGNC Symbol;Acc:HGNC:23515]	-
ENSG00000232803	11.9942	15.9087	48.4243	54.1859	13.9514	51.3051	-1.87793	0.00104173	0.00452819	SLCO4A1-AS1	20	62663019	62666724	-	1534	antisense	SLCO4A1 antisense RNA 1 [Source:HGNC Symbol;Acc:HGNC:40537]	-
ENSG00000145777	0	5.96576	25.6364	31.2611	2.98288	28.4487	-3.25087	0.00111951	0.00482469	TSLP	5	111070062	111078024	+	4282	protein_coding	thymic stromal lymphopoietin [Source:HGNC Symbol;Acc:HGNC:30743]	-
ENSG00000256982	27.9864	20.8802	2.84849	2.08407	24.4333	2.46628	3.3022	0.00114531	0.00492275	AC135782.1	16	89046172	89052965	-	2154	lincRNA	novel transcript	-
ENSG00000215039	79.961	60.6519	23.7374	25.0089	70.3065	24.3731	1.52888	0.00116617	0.00500574	CD27-AS1	12	6439001	6451567	-	3411	processed_transcript	CD27 antisense RNA 1 [Source:HGNC Symbol;Acc:HGNC:43896]	-
ENSG00000184261	4.99756	8.94864	37.0304	35.4292	6.9731	36.2298	-2.37702	0.00116762	0.00500866	KCNK12	2	47516581	47570939	-	6685	protein_coding	potassium two pore domain channel subfamily K member 12 [Source:HGNC Symbol;Acc:HGNC:6274]	-
ENSG00000067836	119.942	97.4408	46.5253	50.0177	108.691	48.2715	1.17166	0.00117728	0.00504373	ROGDI	16	4796968	4802950	-	3683	protein_coding	rogdi homolog [Source:HGNC Symbol;Acc:HGNC:29478]	-
ENSG00000204219	9.99513	5.96576	31.3334	46.8916	7.98044	39.1125	-2.29171	0.00117752	0.00504373	TCEA3	1	23381061	23424740	-	3515	protein_coding	transcription elongation factor A3 [Source:HGNC Symbol;Acc:HGNC:11615]	-
ENSG00000278982	59.9708	59.6576	6.64648	25.0089	59.8142	15.8277	1.9308	0.00120494	0.00515028	AL139125.2	10	7411599	7413467	+	1869	TEC	TEC	-
ENSG00000178752	40.98	18.8916	87.3537	80.2368	29.9358	83.7952	-1.48578	0.0012122	0.00517857	ERFE	2	238158982	238168900	+	3572	protein_coding	erythroferrone [Source:HGNC Symbol;Acc:HGNC:26727]	-
ENSG00000180316	25.9873	25.8516	69.3133	73.9846	25.9195	71.6489	-1.46656	0.00129222	0.00548565	PNPLA1	6	36243203	36312229	+	3034	protein_coding	patatin like phospholipase domain containing 1 [Source:HGNC Symbol;Acc:HGNC:21246]	-
ENSG00000211592	20.9898	22.8688	2.84849	0	21.9293	1.42425	3.90085	0.00129761	0.00550411	IGKC	2	88857161	88857683	-	523	IG_C_gene	immunoglobulin kappa constant [Source:HGNC Symbol;Acc:HGNC:5716]	-
ENSG00000189013	19.9903	25.8516	0.949497	3.12611	22.9209	2.0378	3.51395	0.00132397	0.00560266	KIR2DL4	19	54803535	54814517	+	1724	protein_coding	killer cell immunoglobulin like receptor, two Ig domains and long cytoplasmic tail 4 [Source:HGNC Symbol;Acc:HGNC:6332]	-
ENSG00000279447	26.9868	23.863	4.74748	0	25.4249	2.37374	3.38351	0.00137096	0.00577881	AL118508.4	20	23071547	23072722	-	1176	TEC	TEC	-
ENSG00000134668	10.9946	12.9258	0	0	11.9602	0	6.03056	0.00139171	0.00585861	SPOCD1	1	31790422	31816051	-	7085	protein_coding	SPOC domain containing 1 [Source:HGNC Symbol;Acc:HGNC:26338]	-
ENSG00000198796	0	0	17.0909	7.29425	0	12.1926	-6.05792	0.0014193	0.00596385	ALPK2	18	58481247	58628957	-	9431	protein_coding	alpha kinase 2 [Source:HGNC Symbol;Acc:HGNC:20565]	-
ENSG00000279233	65.9678	50.709	18.9899	17.7146	58.3384	18.3523	1.66757	0.00147084	0.00615483	AC122688.3	12	125138245	125141711	+	3467	TEC	novel transcript	-
ENSG00000181004	111.945	136.218	59.8183	59.3961	124.082	59.6072	1.05773	0.00147505	0.00617082	BBS12	4	122732702	122744943	+	3432	protein_coding	Bardet-Biedl syndrome 12 [Source:HGNC Symbol;Acc:HGNC:26648]	-
ENSG00000142552	58.9712	47.7261	12.3435	18.7567	53.3487	15.5501	1.78358	0.00148804	0.00622031	RCN3	19	49527618	49546962	+	2093	protein_coding	reticulocalbin 3 [Source:HGNC Symbol;Acc:HGNC:21145]	-
ENSG00000256673	15.9922	26.8459	63.6163	65.6483	21.4191	64.6323	-1.59288	0.0014997	0.00626096	AC141557.1	12	9398355	9414851	-	400	unprocessed_pseudogene	ovostatin (OVOS) pseudogene	-
ENSG00000183578	16.9917	24.8573	0.949497	2.08407	20.9245	1.51678	3.80294	0.0015223	0.00634549	TNFAIP8L3	15	51056598	51105276	-	2371	protein_coding	TNF alpha induced protein 8 like 3 [Source:HGNC Symbol;Acc:HGNC:20620]	-
ENSG00000100206	10.9946	8.94864	34.1819	50.0177	9.97164	42.0998	-2.07629	0.00153938	0.00640841	DMC1	22	38518949	38570286	-	3524	protein_coding	DNA meiotic recombinase 1 [Source:HGNC Symbol;Acc:HGNC:2927]	-
ENSG00000163792	9.99513	7.95435	44.6263	34.3872	8.97474	39.5068	-2.13957	0.00156637	0.0065023	TCF23	2	27149004	27156974	+	5123	protein_coding	transcription factor 23 [Source:HGNC Symbol;Acc:HGNC:18602]	bHLH
ENSG00000148488	20.9898	17.8973	0.949497	1.04204	19.4435	0.995766	4.28958	0.00158076	0.0065553	ST8SIA6	10	17318383	17454330	-	2696	protein_coding	ST8 alpha-N-acetyl-neuraminide alpha-2,8-sialyltransferase 6 [Source:HGNC Symbol;Acc:HGNC:23317]	-
ENSG00000154589	33.9834	44.7432	8.54547	9.37833	39.3633	8.9619	2.13637	0.00159098	0.00659261	LY96	8	73991352	74029087	+	607	protein_coding	lymphocyte antigen 96 [Source:HGNC Symbol;Acc:HGNC:17156]	-
ENSG00000280123	10.9946	14.9144	50.3233	44.8076	12.9545	47.5654	-1.87681	0.00159995	0.00662638	AC023632.6	8	94427712	94429888	-	2177	TEC	TEC	-
ENSG00000099985	68.9664	53.6919	148.121	109.414	61.3291	128.768	-1.07177	0.00160829	0.00665921	OSM	22	30262829	30266840	-	2114	protein_coding	oncostatin M [Source:HGNC Symbol;Acc:HGNC:8506]	-
ENSG00000136367	39.9805	42.7546	13.293	5.21018	41.3676	9.25157	2.14901	0.00164204	0.0067833	ZFHX2	14	23520855	23556192	-	10128	protein_coding	zinc finger homeobox 2 [Source:HGNC Symbol;Acc:HGNC:20152]	Homeobox
ENSG00000231889	70.9654	60.6519	155.717	113.582	65.8087	134.65	-1.03455	0.0016617	0.00685398	TRAF3IP2-AS1	6	111483511	111598302	+	4819	antisense	TRAF3IP2 antisense RNA 1 [Source:HGNC Symbol;Acc:HGNC:40005]	-
ENSG00000269069	142.93	122.298	53.1718	76.0686	132.614	64.6202	1.04036	0.00170773	0.00702948	AC007842.1	19	40023384	40025502	-	2039	processed_pseudogene	protein associated with topoisomerase II homolog 1 (yeast) (PATL1) pseudogene	-
ENSG00000200488	10.9946	11.9315	0	0	11.4631	0	5.96929	0.00171078	0.00703844	RN7SKP203	2	76445079	76445410	-	332	misc_RNA	RNA, 7SK small nuclear pseudogene 203 [Source:HGNC Symbol;Acc:HGNC:45927]	-
ENSG00000260051	85.9581	65.6234	24.6869	32.3031	75.7907	28.495	1.41412	0.00172196	0.00707743	AL031600.1	16	1451760	1452653	+	570	antisense	novel transcript, antisense to CLCN7	-
ENSG00000165682	12.9937	9.94294	0	0	11.4683	0	5.96987	0.00172535	0.00708755	CLEC1B	12	9985642	10013424	-	3670	protein_coding	C-type lectin domain family 1 member B [Source:HGNC Symbol;Acc:HGNC:24356]	-
ENSG00000138463	32.9839	26.8459	3.79799	6.25222	29.9149	5.0251	2.58155	0.00177232	0.00726753	DIRC2	3	122794795	122881139	+	3596	protein_coding	disrupted in renal carcinoma 2 [Source:HGNC Symbol;Acc:HGNC:16628]	-
ENSG00000168477	48.9761	29.8288	5.69698	11.4624	39.4025	8.57969	2.20839	0.00179956	0.00737552	TNXB	6	32041153	32115334	-	15909	protein_coding	tenascin XB [Source:HGNC Symbol;Acc:HGNC:11976]	-
ENSG00000253698	36.982	33.806	6.64648	8.33629	35.394	7.49138	2.24352	0.00183125	0.00749015	AC136601.1	5	178350867	178352250	+	666	antisense	novel transcript	-
ENSG00000196747	27.9864	30.8231	4.74748	5.21018	29.4047	4.97883	2.56371	0.00186268	0.00759562	HIST1H2AI	6	27808199	27808701	+	503	protein_coding	histone cluster 1 H2A family member i [Source:HGNC Symbol;Acc:HGNC:4725]	-
ENSG00000087842	44.9781	44.7432	14.2425	9.37833	44.8606	11.8104	1.91999	0.00187731	0.00764756	PIR	X	15384799	15493564	-	2512	protein_coding	pirin [Source:HGNC Symbol;Acc:HGNC:30048]	-
ENSG00000085741	90.9557	70.5948	28.4849	35.4292	80.7752	31.9571	1.34001	0.00188816	0.00768983	WNT11	11	76186325	76210736	-	2401	protein_coding	Wnt family member 11 [Source:HGNC Symbol;Acc:HGNC:12776]	-
ENSG00000183929	47.9766	24.8573	95.8992	86.489	36.417	91.1941	-1.32515	0.00190275	0.00774534	DUSP5P1	1	228650241	228651379	+	1139	processed_pseudogene	dual specificity phosphatase 5 pseudogene 1 [Source:HGNC Symbol;Acc:HGNC:32020]	-
ENSG00000285844	1.99903	0.994294	27.5354	13.5465	1.49666	20.5409	-3.78223	0.00191342	0.00778483	FO393414.3	6	72614386	72622073	-	3938	bidirectional_promoter_lncRNA	novel transcript	-
ENSG00000167642	29.9854	30.8231	5.69698	5.21018	30.4042	5.45358	2.47758	0.00196067	0.00795701	SPINT2	19	38244035	38292614	+	5199	protein_coding	serine peptidase inhibitor, Kunitz type 2 [Source:HGNC Symbol;Acc:HGNC:11247]	-
ENSG00000175294	48.9761	49.7147	8.54547	18.7567	49.3454	13.6511	1.8631	0.00197482	0.00800841	CATSPER1	11	66016752	66026517	-	2687	protein_coding	cation channel sperm associated 1 [Source:HGNC Symbol;Acc:HGNC:17116]	-
ENSG00000258727	25.9873	40.766	5.69698	7.29425	33.3767	6.49562	2.36511	0.00199656	0.0080925	AL135999.1	14	23561097	23568073	+	3243	antisense	uncharacterized LOC102724814 [Source:NCBI gene;Acc:102724814]	-
ENSG00000179978	57.9717	76.5606	28.4849	18.7567	67.2662	23.6208	1.50539	0.00208652	0.0084191	AC140134.1	5	70094659	70128434	-	3544	unprocessed_pseudogene	NLR family, apoptosis inhibitory protein (NAIP) pseudogene	-
ENSG00000242960	42.979	30.8231	11.394	3.12611	36.9011	7.26003	2.32994	0.00210934	0.0085048	FTH1P23	3	72929044	72929593	+	550	processed_pseudogene	ferritin heavy chain 1 pseudogene 23 [Source:HGNC Symbol;Acc:HGNC:37641]	-
ENSG00000126246	31.9844	36.7889	4.74748	9.37833	34.3866	7.0629	2.2932	0.00212891	0.00857514	IGFLR1	19	35738801	35742453	-	2203	protein_coding	IGF like family receptor 1 [Source:HGNC Symbol;Acc:HGNC:23620]	-
ENSG00000171408	12.9937	8.94864	46.5253	38.5553	10.9712	42.5403	-1.9563	0.00216042	0.00868689	PDE7B	6	135851696	136195574	+	5946	protein_coding	phosphodiesterase 7B [Source:HGNC Symbol;Acc:HGNC:8792]	-
ENSG00000236540	66.9673	95.4522	30.3839	34.3872	81.2098	32.3855	1.32769	0.002182	0.00876057	AC006547.1	22	20058030	20070569	-	2267	antisense	novel transcript, antisense to C22orf25	-
ENSG00000279255	22.9888	18.8916	1.89899	2.08407	20.9402	1.99153	3.39618	0.00219812	0.00881651	Z97653.2	16	707650	709067	+	1418	TEC	TEC	-
ENSG00000285517	22.9888	30.8231	79.7577	63.5642	26.9059	71.661	-1.41424	0.00221124	0.00886474	LINC00941	12	30795458	30879268	+	18914	lincRNA	long intergenic non-protein coding RNA 941 [Source:NCBI gene;Acc:100287314]	-
ENSG00000242574	33.9834	22.8688	2.84849	6.25222	28.4261	4.55035	2.65528	0.00222567	0.00891595	HLA-DMB	6	32934629	32941070	-	4655	protein_coding	major histocompatibility complex, class II, DM beta [Source:HGNC Symbol;Acc:HGNC:4935]	-
ENSG00000079150	38.981	51.7033	100.647	100.035	45.3421	100.341	-1.14586	0.00224632	0.00898749	FKBP7	2	178463664	178478600	-	3080	protein_coding	FK506 binding protein 7 [Source:HGNC Symbol;Acc:HGNC:3723]	-
ENSG00000187091	37.9815	43.7489	11.394	9.37833	40.8652	10.3861	1.97363	0.0022942	0.00916091	PLCD1	3	38007496	38029762	-	4314	protein_coding	phospholipase C delta 1 [Source:HGNC Symbol;Acc:HGNC:9060]	-
ENSG00000261061	35.9825	45.7375	90.2022	95.8673	40.86	93.0348	-1.18661	0.00232473	0.00927596	AC092718.4	16	81030770	81031485	+	716	sense_intronic	novel transcript	-
ENSG00000173641	35.9825	42.7546	12.3435	6.25222	39.3685	9.29784	2.0733	0.00237416	0.00945916	HSPB7	1	16014028	16019594	-	3910	protein_coding	heat shock protein family B (small) member 7 [Source:HGNC Symbol;Acc:HGNC:5249]	-
ENSG00000231312	102.95	80.5378	43.6768	35.4292	91.7438	39.553	1.21165	0.0023777	0.00946857	AC007388.1	2	39436637	39665343	+	6741	antisense	uncharacterized LOC728730 [Source:NCBI gene;Acc:728730]	-
ENSG00000141655	27.9864	16.903	0	4.16814	22.4447	2.08407	3.46787	0.00245667	0.00972855	TNFRSF11A	18	62325287	62391292	+	8999	protein_coding	TNF receptor superfamily member 11a [Source:HGNC Symbol;Acc:HGNC:11908]	-
ENSG00000035720	63.9688	76.5606	25.6364	28.135	70.2647	26.8857	1.38704	0.00247271	0.00978657	STAP1	4	67558728	67607337	+	1655	protein_coding	signal transducing adaptor family member 1 [Source:HGNC Symbol;Acc:HGNC:24133]	-
ENSG00000132793	53.9737	34.8003	13.293	10.4204	44.387	11.8567	1.90124	0.00248442	0.00982809	LPIN3	20	41340920	41360582	+	4568	protein_coding	lipin 3 [Source:HGNC Symbol;Acc:HGNC:14451]	-
ENSG00000273373	53.9737	49.7147	130.081	91.6992	51.8442	110.89	-1.0987	0.00249492	0.00986721	AL355488.1	1	110370154	110373003	+	2850	antisense	novel transcript, antisense to SLC16A4	-
ENSG00000203709	55.9727	57.669	16.1414	21.8828	56.8209	19.0121	1.58308	0.00249715	0.00987363	MIR29B2CHG	1	207801518	207879096	-	16425	lincRNA	MIR29B2 and MIR29C host gene [Source:HGNC Symbol;Acc:HGNC:32018]	-
ENSG00000259881	40.98	43.7489	4.74748	15.6305	42.3645	10.189	2.06935	0.00250713	0.00990337	AC092384.2	16	88881038	88887136	+	3057	antisense	uncharacterized LOC101927793 [Source:NCBI gene;Acc:101927793]	-
ENSG00000088808	53.9737	37.7832	13.293	12.5044	45.8784	12.8987	1.82972	0.00254071	0.0100115	PPP1R13B	14	103733195	103847590	-	9588	protein_coding	protein phosphatase 1 regulatory subunit 13B [Source:HGNC Symbol;Acc:HGNC:14950]	-
ENSG00000214226	156.923	129.258	49.3738	90.6571	143.091	70.0155	1.0358	0.00260781	0.010236	C17orf67	17	56791913	56838773	-	2410	protein_coding	chromosome 17 open reading frame 67 [Source:HGNC Symbol;Acc:HGNC:27900]	-
ENSG00000259658	11.9942	8.94864	43.6768	37.5133	10.4714	40.5951	-1.95582	0.00260895	0.0102379	AC027559.1	15	101732201	101746870	-	970	transcribed_unprocessed_pseudogene	putative ubiquitin-conjugating enzyme E2Q2-like protein [Source:NCBI gene;Acc:100128108]	-
ENSG00000187116	39.9805	28.8345	6.64648	8.33629	34.4075	7.49138	2.20259	0.00262527	0.0102945	LILRA5	19	54307070	54313139	-	1760	protein_coding	leukocyte immunoglobulin like receptor A5 [Source:HGNC Symbol;Acc:HGNC:16309]	-
ENSG00000108556	11.9942	8.94864	0	0	10.4714	0	5.83867	0.002672	0.0104549	CHRNE	17	4897774	4934438	-	2864	protein_coding	cholinergic receptor nicotinic epsilon subunit [Source:HGNC Symbol;Acc:HGNC:1966]	-
ENSG00000250995	31.9844	36.7889	5.69698	9.37833	34.3866	7.53765	2.19674	0.00268208	0.0104804	AL391280.1	X	118769796	118770857	+	1062	processed_pseudogene	novel pseudogene	-
ENSG00000270808	17.9912	19.8859	1.89899	1.04204	18.9385	1.47051	3.67428	0.00269124	0.0105123	AC022400.4	10	73740538	73740823	-	286	processed_pseudogene	ataxin 1-like (ATXN1L) pseudogene	-
ENSG00000262172	1.99903	3.97717	24.6869	21.8828	2.9881	23.2848	-2.96194	0.00271179	0.0105772	AC116025.2	17	79991944	79992841	-	443	sense_intronic	novel transcript	-
ENSG00000272908	81.96	103.407	40.8284	41.6814	92.6833	41.2549	1.16802	0.00277939	0.0108122	AC006033.2	7	38326070	38329643	-	1968	lincRNA	novel transcript	-
ENSG00000005108	18.9907	32.8117	66.4648	72.9425	25.9012	69.7037	-1.42744	0.00278734	0.0108352	THSD7A	7	11370357	11832198	-	10929	protein_coding	thrombospondin type 1 domain containing 7A [Source:HGNC Symbol;Acc:HGNC:22207]	-
ENSG00000279649	67.9669	91.475	41.7779	13.5465	79.7209	27.6622	1.51817	0.0029017	0.011242	AC020978.9	16	68290087	68292790	-	2704	TEC	novel transcript	-
ENSG00000122386	14.9927	5.96576	0	0	10.4792	0	5.83964	0.00295133	0.0114068	ZNF205	16	3112560	3120517	+	2330	protein_coding	zinc finger protein 205 [Source:HGNC Symbol;Acc:HGNC:12996]	zf-C2H2
ENSG00000130956	61.9698	44.7432	20.8889	12.5044	53.3565	16.6967	1.67023	0.00298122	0.0115078	HABP4	9	96450201	96491336	+	4056	protein_coding	hyaluronan binding protein 4 [Source:HGNC Symbol;Acc:HGNC:17062]	-
ENSG00000076356	24.9878	21.8745	4.74748	1.04204	23.4311	2.89476	2.99425	0.00299098	0.011538	PLXNA2	1	208022242	208244320	-	13781	protein_coding	plexin A2 [Source:HGNC Symbol;Acc:HGNC:9100]	-
ENSG00000235245	89.9561	89.4864	40.8284	39.5974	89.7213	40.2129	1.15747	0.00301327	0.0116129	AL360181.2	10	133295187	133295977	-	626	antisense	novel transcript	-
ENSG00000120875	30.9849	40.766	7.59597	9.37833	35.8755	8.48715	2.08265	0.00308527	0.0118592	DUSP4	8	29333064	29350668	-	7257	protein_coding	dual specificity phosphatase 4 [Source:HGNC Symbol;Acc:HGNC:3070]	-
ENSG00000172803	49.9756	61.6462	12.3435	23.9668	55.8109	18.1551	1.62743	0.00313925	0.0120466	SNX32	11	65833641	65856896	+	3966	protein_coding	sorting nexin 32 [Source:HGNC Symbol;Acc:HGNC:26423]	-
ENSG00000254709	23.9883	15.9087	1.89899	2.08407	19.9485	1.99153	3.32609	0.00319335	0.0122397	IGLL5	22	22887780	22896107	+	1335	protein_coding	immunoglobulin lambda like polypeptide 5 [Source:HGNC Symbol;Acc:HGNC:38476]	-
ENSG00000172000	30.9849	19.8859	3.79799	4.16814	25.4354	3.98307	2.67632	0.00323831	0.0123973	ZNF556	19	2867335	2883445	+	6574	protein_coding	zinc finger protein 556 [Source:HGNC Symbol;Acc:HGNC:25669]	zf-C2H2
ENSG00000157306	36.982	25.8516	7.59597	5.21018	31.4168	6.40308	2.28912	0.00325698	0.0124599	ZFHX2-AS1	14	23511760	23560778	+	5097	processed_transcript	ZFHX2 antisense RNA 1 [Source:HGNC Symbol;Acc:HGNC:52658]	-
ENSG00000109089	86.9576	79.5435	42.7274	27.0929	83.2505	34.9101	1.24931	0.00331821	0.0126881	CDR2L	17	74987632	75005800	+	3536	protein_coding	cerebellar degeneration related protein 2 like [Source:HGNC Symbol;Acc:HGNC:29999]	-
ENSG00000183171	20.9898	13.9201	1.89899	0	17.4549	0.949497	4.15391	0.00340153	0.0129791	BX322650.1	X	150114378	150116520	+	2143	processed_pseudogene	nucleolar protein 11, pseudogene	-
ENSG00000135299	33.9834	29.8288	9.49497	3.12611	31.9061	6.31054	2.32357	0.00341977	0.0130307	ANKRD6	6	89433170	89633834	+	8329	protein_coding	ankyrin repeat domain 6 [Source:HGNC Symbol;Acc:HGNC:17280]	-
ENSG00000270871	14.9927	16.903	43.6768	56.27	15.9478	49.9734	-1.64644	0.00349618	0.0132899	AC015849.3	17	35816717	35830293	-	488	antisense	novel transcript, antisense TAF15	-
ENSG00000188372	37.9815	23.863	85.4547	67.7324	30.9223	76.5935	-1.30998	0.00361927	0.0137062	ZP3	7	76397518	76442071	+	2716	protein_coding	zona pellucida glycoprotein 3 [Source:HGNC Symbol;Acc:HGNC:13189]	-
ENSG00000182308	50.9751	62.6405	22.7879	16.6726	56.8078	19.7302	1.52221	0.00363874	0.0137671	DCAF4L1	4	41981696	41986467	+	4772	protein_coding	DDB1 and CUL4 associated factor 4 like 1 [Source:HGNC Symbol;Acc:HGNC:27723]	-
ENSG00000244161	78.9615	97.4408	33.2324	44.8076	88.2011	39.02	1.17959	0.00366584	0.0138501	FLNB-AS1	3	58162547	58170636	-	3709	antisense	FLNB antisense RNA 1 [Source:HGNC Symbol;Acc:HGNC:40239]	-
ENSG00000120278	20.9898	21.8745	0.949497	4.16814	21.4321	2.55882	3.08961	0.00369084	0.0139315	PLEKHG1	6	150599883	150843665	+	10294	protein_coding	pleckstrin homology and RhoGEF domain containing G1 [Source:HGNC Symbol;Acc:HGNC:20884]	-
ENSG00000174705	59.9708	51.7033	104.445	119.834	55.837	112.139	-1.00531	0.00369476	0.0139398	SH3PXD2B	5	172325000	172454523	-	8242	protein_coding	SH3 and PX domains 2B [Source:HGNC Symbol;Acc:HGNC:29242]	-
ENSG00000147606	38.981	23.863	2.84849	9.37833	31.422	6.11341	2.3768	0.00377692	0.0142331	SLC26A7	8	91209494	91398152	+	6273	protein_coding	solute carrier family 26 member 7 [Source:HGNC Symbol;Acc:HGNC:14467]	-
ENSG00000253968	1.99903	4.97147	25.6364	21.8828	3.48525	23.7596	-2.76905	0.00381253	0.0143505	AC016573.1	5	173414035	173451165	+	539	lincRNA	novel transcript	-
ENSG00000260876	11.9942	10.9372	37.9799	43.7655	11.4657	40.8727	-1.83317	0.00383812	0.0144401	LINC01229	16	79676108	79807922	+	2409	lincRNA	long intergenic non-protein coding RNA 1229 [Source:HGNC Symbol;Acc:HGNC:49682]	-
ENSG00000145794	5.99708	5.96576	24.6869	34.3872	5.98142	29.5371	-2.30242	0.0039245	0.0147069	MEGF10	5	127290831	127465737	+	9007	protein_coding	multiple EGF like domains 10 [Source:HGNC Symbol;Acc:HGNC:29634]	-
ENSG00000245648	19.9903	40.766	8.54547	2.08407	30.3781	5.31477	2.49795	0.00394974	0.0147741	AC022075.1	12	10363769	10398506	+	2830	antisense	uncharacterized LOC101928100 [Source:NCBI gene;Acc:101928100]	-
ENSG00000175279	24.9878	23.863	56.9698	70.8585	24.4254	63.9141	-1.38663	0.00394977	0.0147741	CENPS	1	10430443	10442809	+	1739	protein_coding	centromere protein S [Source:HGNC Symbol;Acc:HGNC:23163]	-
ENSG00000277462	47.9766	55.6804	106.344	104.204	51.8285	105.274	-1.02236	0.00404022	0.0150836	ZNF670	1	247036784	247078755	-	1994	protein_coding	zinc finger protein 670 [Source:HGNC Symbol;Acc:HGNC:28167]	-
ENSG00000203872	77.962	75.5663	31.3334	34.3872	76.7641	32.8603	1.22506	0.00404091	0.0150836	C6orf163	6	87344849	87365463	+	2884	protein_coding	chromosome 6 open reading frame 163 [Source:HGNC Symbol;Acc:HGNC:21403]	-
ENSG00000197275	27.9864	35.7946	67.4143	85.447	31.8905	76.4306	-1.25964	0.00405173	0.015117	RAD54B	8	94371960	94475109	-	5313	protein_coding	RAD54 homolog B [Source:HGNC Symbol;Acc:HGNC:17228]	-
ENSG00000164342	0.999513	0.994294	17.0909	15.6305	0.996903	16.3607	-4.03702	0.00408967	0.0152304	TLR3	4	186069152	186088069	+	6724	protein_coding	toll like receptor 3 [Source:HGNC Symbol;Acc:HGNC:11849]	-
ENSG00000110002	22.9888	38.7774	7.59597	5.21018	30.8831	6.40308	2.26476	0.00413906	0.0153859	VWA5A	11	124115362	124147721	+	6403	protein_coding	von Willebrand factor A domain containing 5A [Source:HGNC Symbol;Acc:HGNC:6658]	-
ENSG00000225014	3.99805	15.9087	0	0	9.95337	0	5.76576	0.00415664	0.0154365	KCTD9P1	17	20111824	20112990	+	1167	transcribed_processed_pseudogene	potassium channel tetramerization domain containing 9 pseudogene 1 [Source:HGNC Symbol;Acc:HGNC:21428]	-
ENSG00000092445	72.9644	47.7261	23.7374	19.7987	60.3453	21.7681	1.46895	0.00419237	0.0155518	TYRO3	15	41557675	41583586	+	10945	protein_coding	TYRO3 protein tyrosine kinase [Source:HGNC Symbol;Acc:HGNC:12446]	-
ENSG00000180891	103.949	106.389	55.0708	48.9757	105.169	52.0233	1.01434	0.00423608	0.015696	CUEDC1	17	57861243	57955323	-	5577	protein_coding	CUE domain containing 1 [Source:HGNC Symbol;Acc:HGNC:31350]	-
ENSG00000249816	7.9961	5.96576	27.5354	35.4292	6.98093	31.4823	-2.17209	0.00426093	0.0157808	LINC00964	8	124848737	124954328	+	5038	lincRNA	long intergenic non-protein coding RNA 964 [Source:HGNC Symbol;Acc:HGNC:27226]	-
ENSG00000150967	123.94	114.344	43.6768	73.9846	119.142	58.8307	1.02247	0.00430181	0.0158957	ABCB9	12	122920951	122981649	-	13291	protein_coding	ATP binding cassette subfamily B member 9 [Source:HGNC Symbol;Acc:HGNC:50]	-
ENSG00000228218	13.9932	5.96576	40.8284	36.4713	9.97947	38.6498	-1.95452	0.00434743	0.0160386	ATF4P3	17	76225751	76226806	-	1056	processed_pseudogene	activating transcription factor 4 pseudogene 3 [Source:HGNC Symbol;Acc:HGNC:788]	-
ENSG00000171951	66.9673	75.5663	19.9394	36.4713	71.2668	28.2053	1.34322	0.00444553	0.0163557	SCG2	2	223596940	223602503	-	2719	protein_coding	secretogranin II [Source:HGNC Symbol;Acc:HGNC:10575]	-
ENSG00000181218	37.9815	44.7432	92.1012	86.489	41.3623	89.2951	-1.11052	0.00450715	0.0165522	HIST3H2A	1	228456979	228457873	-	895	protein_coding	histone cluster 3 H2A [Source:HGNC Symbol;Acc:HGNC:20507]	-
ENSG00000153563	1.99903	0.994294	9.49497	27.0929	1.49666	18.294	-3.60858	0.00454043	0.0166555	CD8A	2	86784610	86808396	-	3634	protein_coding	CD8a molecule [Source:HGNC Symbol;Acc:HGNC:1706]	-
ENSG00000179841	25.9873	23.863	57.9193	69.8164	24.9252	63.8679	-1.35654	0.00457756	0.0167599	AKAP5	14	64465499	64474503	+	7512	protein_coding	A-kinase anchoring protein 5 [Source:HGNC Symbol;Acc:HGNC:375]	-
ENSG00000261188	8.99561	9.94294	42.7274	30.219	9.46927	36.4732	-1.9471	0.00461443	0.0168809	Z95115.1	22	26512537	26514568	+	2032	antisense	uncharacterized LOC100507599 [Source:NCBI gene;Acc:100507599]	-
ENSG00000111305	39.9805	47.7261	9.49497	16.6726	43.8533	13.0838	1.75164	0.0046281	0.0169271	GSG1	12	13083560	13103683	-	3005	protein_coding	germ cell associated 1 [Source:HGNC Symbol;Acc:HGNC:19716]	-
ENSG00000163686	91.9552	95.4522	46.5253	42.7235	93.7037	44.6244	1.06943	0.00464992	0.0169894	ABHD6	3	58237506	58295693	+	3589	protein_coding	abhydrolase domain containing 6 [Source:HGNC Symbol;Acc:HGNC:21398]	-
ENSG00000261253	35.9825	32.8117	6.64648	10.4204	34.3971	8.53342	2.0171	0.00465001	0.0169894	AC137932.2	16	89321133	89325110	+	1360	processed_transcript	uncharacterized LOC100287036 [Source:NCBI gene;Acc:100287036]	-
ENSG00000164176	0	1.98859	16.1414	16.6726	0.994294	16.407	-4.04176	0.00465333	0.0169962	EDIL3	5	83940554	84384793	-	5738	protein_coding	EGF like repeats and discoidin domains 3 [Source:HGNC Symbol;Acc:HGNC:3173]	-
ENSG00000170634	72.9644	91.475	40.8284	31.2611	82.2197	36.0447	1.18711	0.00466528	0.0170283	ACYP2	2	53970838	54305300	+	4964	protein_coding	acylphosphatase 2 [Source:HGNC Symbol;Acc:HGNC:180]	-
ENSG00000205592	37.9815	67.612	16.1414	18.7567	52.7967	17.449	1.59911	0.00471649	0.0171919	MUC19	12	40393395	40570832	+	29488	protein_coding	mucin 19, oligomeric [Source:HGNC Symbol;Acc:HGNC:14362]	-
ENSG00000269997	19.9903	19.8859	2.84849	2.08407	19.9381	2.46628	3.00935	0.00481379	0.0175031	AC068790.3	12	123966077	123966629	-	553	sense_intronic	novel transcript, sense intronic to CCDC92	-
ENSG00000129195	19.9903	11.9315	0.949497	1.04204	15.9609	0.995766	4.00463	0.0048639	0.0176694	PIMREG	17	6444415	6451469	+	2823	protein_coding	PICALM interacting mitotic regulator [Source:HGNC Symbol;Acc:HGNC:25483]	-
ENSG00000238107	0	0	18.0404	2.08407	0	10.0623	-5.78286	0.00493677	0.017918	AC245100.6	1	148295180	148297556	+	1918	lincRNA	novel transcript	-
ENSG00000166199	18.9907	20.8802	1.89899	3.12611	19.9355	2.51255	2.9972	0.0049902	0.0180835	ALKBH3	11	43880811	43920266	+	2372	protein_coding	alkB homolog 3, alpha-ketoglutaratedependent dioxygenase [Source:HGNC Symbol;Acc:HGNC:30141]	-
ENSG00000280334	10.9946	19.8859	0.949497	0	15.4403	0.474748	4.96287	0.00503255	0.0182206	AC009084.2	16	67006672	67009481	-	2810	TEC	TEC	-
ENSG00000176728	28.9859	23.863	64.5658	66.6903	26.4245	65.628	-1.31238	0.00503779	0.0182355	TTTY14	Y	18872501	19077416	-	3239	lincRNA	testis-specific transcript, Y-linked 14 [Source:HGNC Symbol;Acc:HGNC:18495]	-
ENSG00000099338	59.9708	36.7889	18.0404	12.5044	48.3798	15.2724	1.6592	0.00504908	0.0182681	CATSPERG	19	38335775	38370943	+	9190	protein_coding	cation channel sperm associated auxiliary subunit gamma [Source:HGNC Symbol;Acc:HGNC:25243]	-
ENSG00000173930	30.9849	22.8688	53.1718	84.4049	26.9268	68.7884	-1.35109	0.00508094	0.0183711	SLCO4C1	5	102233986	102296549	-	5334	protein_coding	solute carrier organic anion transporter family member 4C1 [Source:HGNC Symbol;Acc:HGNC:23612]	-
ENSG00000282988	18.9907	16.903	0	3.12611	17.9469	1.56305	3.56263	0.00509119	0.0183875	AL031777.3	6	26195595	26199293	-	2110	protein_coding	novel protein	-
ENSG00000156113	25.9873	21.8745	2.84849	5.21018	23.9309	4.02934	2.57979	0.00513205	0.0185144	KCNMA1	10	76869601	77638369	-	35644	protein_coding	potassium calcium-activated channel subfamily M alpha 1 [Source:HGNC Symbol;Acc:HGNC:6284]	-
ENSG00000235321	29.9854	40.766	4.74748	12.5044	35.3757	8.62596	2.04774	0.00517302	0.0186372	AC007556.1	2	169100743	169101210	+	307	antisense	novel transcript	-
ENSG00000100429	136.933	89.4864	56.0203	56.27	113.21	56.1451	1.01169	0.00517477	0.0186393	HDAC10	22	50245183	50251405	-	4951	protein_coding	histone deacetylase 10 [Source:HGNC Symbol;Acc:HGNC:18128]	-
ENSG00000107736	39.9805	27.8402	8.54547	8.33629	33.9104	8.44088	2.00583	0.00521383	0.0187633	CDH23	10	71396934	71815947	+	18587	protein_coding	cadherin related 23 [Source:HGNC Symbol;Acc:HGNC:13733]	-
ENSG00000182185	22.9888	22.8688	47.4748	75.0266	22.9288	61.2507	-1.41533	0.00521974	0.0187804	RAD51B	14	67819779	68730218	+	7477	protein_coding	RAD51 paralog B [Source:HGNC Symbol;Acc:HGNC:9822]	-
ENSG00000065675	53.9737	47.7261	92.1012	113.582	50.8499	102.842	-1.01502	0.00528321	0.018996	PRKCQ	10	6427143	6580301	-	3295	protein_coding	protein kinase C theta [Source:HGNC Symbol;Acc:HGNC:9410]	-
ENSG00000179639	13.9932	15.9087	0.949497	0	14.9509	0.474748	4.9163	0.00545298	0.0195443	FCER1A	1	159289714	159308224	+	1165	protein_coding	Fc fragment of IgE receptor Ia [Source:HGNC Symbol;Acc:HGNC:3609]	-
ENSG00000154358	23.9883	23.863	54.1213	68.7744	23.9257	61.4478	-1.35954	0.00546512	0.019576	OBSCN	1	228208130	228378874	+	32290	protein_coding	obscurin, cytoskeletal calmodulin and titin-interacting RhoGEF [Source:HGNC Symbol;Acc:HGNC:15719]	-
ENSG00000149591	125.939	88.4921	55.0708	51.0598	107.215	53.0653	1.01388	0.00547902	0.0196214	TAGLN	11	117199321	117204782	+	3917	protein_coding	transgelin [Source:HGNC Symbol;Acc:HGNC:11553]	-
ENSG00000168995	28.9859	18.8916	2.84849	5.21018	23.9387	4.02934	2.58008	0.00549161	0.0196578	SIGLEC7	19	51142299	51153526	+	2043	protein_coding	sialic acid binding Ig like lectin 7 [Source:HGNC Symbol;Acc:HGNC:10876]	-
ENSG00000171160	49.9756	38.7774	94.0002	91.6992	44.3765	92.8497	-1.06538	0.00551044	0.0197164	MORN4	10	97614553	97633500	-	2512	protein_coding	MORN repeat containing 4 [Source:HGNC Symbol;Acc:HGNC:24001]	-
ENSG00000103044	54.9732	58.6633	23.7374	18.7567	56.8183	21.247	1.41649	0.00554277	0.0198101	HAS3	16	69105564	69118719	+	5289	protein_coding	hyaluronan synthase 3 [Source:HGNC Symbol;Acc:HGNC:4820]	-
ENSG00000120832	71.9649	70.5948	24.6869	35.4292	71.2799	30.0581	1.24944	0.00563168	0.0200525	MTERF2	12	106977291	106987166	-	3626	protein_coding	mitochondrial transcription termination factor 2 [Source:HGNC Symbol;Acc:HGNC:30779]	-
ENSG00000216490	10.9946	18.8916	0.949497	0	14.9431	0.474748	4.91574	0.00567468	0.0201734	IFI30	19	18173162	18178117	+	2481	protein_coding	IFI30, lysosomal thiol reductase [Source:HGNC Symbol;Acc:HGNC:5398]	-
ENSG00000129422	50.9751	48.7204	13.293	20.8407	49.8478	17.0668	1.55142	0.00567815	0.0201734	MTUS1	8	17643795	17800917	-	12010	protein_coding	microtubule associated scaffold protein 1 [Source:HGNC Symbol;Acc:HGNC:29789]	-
ENSG00000169245	2.99854	5.96576	30.3839	19.7987	4.48215	25.0913	-2.48623	0.00572197	0.0203112	CXCL10	4	76021117	76023497	-	1176	protein_coding	C-X-C motif chemokine ligand 10 [Source:HGNC Symbol;Acc:HGNC:10637]	-
ENSG00000132688	2.99854	9.94294	28.4849	32.3031	6.47074	30.394	-2.2304	0.00574622	0.0203928	NES	1	156668763	156677397	-	5558	protein_coding	nestin [Source:HGNC Symbol;Acc:HGNC:7756]	-
ENSG00000273542	30.9849	20.8802	5.69698	4.16814	25.9325	4.93256	2.38952	0.00574921	0.020399	HIST1H4K	6	27831216	27831527	-	312	protein_coding	histone cluster 1 H4 family member k [Source:HGNC Symbol;Acc:HGNC:4784]	-
ENSG00000100379	47.9766	58.6633	20.8889	17.7146	53.32	19.3018	1.46414	0.00589477	0.020865	KCTD17	22	37051736	37063390	+	2786	protein_coding	potassium channel tetramerization domain containing 17 [Source:HGNC Symbol;Acc:HGNC:25705]	-
ENSG00000166104	54.9732	78.5492	23.7374	30.219	66.7612	26.9782	1.3098	0.00597145	0.0211086	AC126323.1	15	62227896	62253235	-	3896	transcribed_unprocessed_pseudogene	golgin subfamily A pseudogene	-
ENSG00000179761	87.9571	88.4921	37.9799	45.8496	88.2246	41.9147	1.0756	0.00601238	0.021244	PIPOX	17	28950513	29057220	+	4059	protein_coding	pipecolic acid and sarcosine oxidase [Source:HGNC Symbol;Acc:HGNC:17804]	-
ENSG00000105499	35.9825	24.8573	5.69698	8.33629	30.4199	7.01663	2.12133	0.0060537	0.0213433	PLA2G4C	19	48047843	48110817	-	6613	protein_coding	phospholipase A2 group IVC [Source:HGNC Symbol;Acc:HGNC:9037]	-
ENSG00000117148	4.99756	5.96576	29.4344	23.9668	5.48166	26.7006	-2.28502	0.006115	0.0215453	ACTL8	1	17755313	17827063	+	1864	protein_coding	actin like 8 [Source:HGNC Symbol;Acc:HGNC:24018]	-
ENSG00000185340	127.938	76.5606	52.2223	44.8076	102.249	48.5149	1.07413	0.00613299	0.0215945	GAS2L1	22	29306582	29312785	+	4481	protein_coding	growth arrest specific 2 like 1 [Source:HGNC Symbol;Acc:HGNC:16955]	-
ENSG00000118557	32.9839	34.8003	78.8082	72.9425	33.8921	75.8754	-1.16308	0.00620883	0.0218045	PMFBP1	16	72112157	72176878	-	5691	protein_coding	polyamine modulated factor 1 binding protein 1 [Source:HGNC Symbol;Acc:HGNC:17728]	-
ENSG00000053747	8.99561	10.9372	28.4849	44.8076	9.96642	36.6462	-1.87623	0.00624312	0.0219011	LAMA3	18	23689443	23956222	+	14678	protein_coding	laminin subunit alpha 3 [Source:HGNC Symbol;Acc:HGNC:6483]	-
ENSG00000223552	24.9878	28.8345	7.59597	3.12611	26.9112	5.36104	2.31546	0.00641808	0.022432	AC098613.1	3	46364955	46407059	-	656	antisense	uncharacterized LOC102724297 [Source:NCBI gene;Acc:102724297]	-
ENSG00000104953	55.9727	38.7774	20.8889	8.33629	47.3751	14.6126	1.68749	0.00649923	0.0226911	TLE6	19	2977446	2995184	+	3652	protein_coding	transducin like enhancer of split 6 [Source:HGNC Symbol;Acc:HGNC:30788]	-
ENSG00000284882	36.982	50.709	7.59597	18.7567	43.8455	13.1763	1.74422	0.00654011	0.0228239	AL359762.1	1	84574129	84583620	+	1183	bidirectional_promoter_lncRNA	uncharacterized LOC105378819 [Source:NCBI gene;Acc:105378819]	-
ENSG00000134780	102.95	71.5891	47.4748	31.2611	87.2695	39.368	1.14458	0.00658617	0.0229648	DAGLA	11	61680433	61747001	+	5757	protein_coding	diacylglycerol lipase alpha [Source:HGNC Symbol;Acc:HGNC:1165]	-
ENSG00000186431	18.9907	9.94294	0	1.04204	14.4668	0.521018	4.8549	0.00660484	0.0230249	FCAR	19	54874248	54890472	+	2366	protein_coding	Fc fragment of IgA receptor [Source:HGNC Symbol;Acc:HGNC:3608]	-
ENSG00000136457	46.9771	16.903	8.54547	5.21018	31.94	6.87783	2.20888	0.00662154	0.0230682	CHAD	17	50464496	50468966	-	1802	protein_coding	chondroadherin [Source:HGNC Symbol;Acc:HGNC:1909]	-
ENSG00000144045	47.9766	47.7261	11.394	20.8407	47.8513	16.1173	1.57663	0.00664552	0.0231376	DQX1	2	74518131	74526336	-	2940	protein_coding	DEAQ-box RNA dependent ATPase 1 [Source:HGNC Symbol;Acc:HGNC:20410]	-
ENSG00000180422	17.9912	22.8688	3.79799	2.08407	20.43	2.94103	2.78629	0.00664574	0.0231376	LINC00304	16	89159146	89164245	+	3961	lincRNA	long intergenic non-protein coding RNA 304 [Source:HGNC Symbol;Acc:HGNC:26713]	-
ENSG00000227082	14.9927	19.8859	56.9698	42.7235	17.4393	49.8466	-1.51643	0.00668422	0.0232461	AC244021.1	1	121396754	121463429	+	4658	lincRNA	novel transcript	-
ENSG00000196711	23.9883	35.7946	6.64648	7.29425	29.8914	6.97037	2.10183	0.00668555	0.0232461	ALKAL1	8	52534037	52565507	-	1217	protein_coding	ALK and LTK ligand 1 [Source:HGNC Symbol;Acc:HGNC:33775]	-
ENSG00000183742	19.9903	17.8973	2.84849	2.08407	18.9438	2.46628	2.93563	0.00671305	0.0233362	MACC1	7	20134655	20217404	-	9898	protein_coding	MACC1, MET transcriptional regulator [Source:HGNC Symbol;Acc:HGNC:30215]	-
ENSG00000175906	27.9864	30.8231	63.6163	73.9846	29.4047	68.8004	-1.22549	0.0067158	0.0233362	ARL4D	17	43398959	43401137	+	1612	protein_coding	ADP ribosylation factor like GTPase 4D [Source:HGNC Symbol;Acc:HGNC:656]	-
ENSG00000241721	25.9873	40.766	66.4648	87.531	33.3767	76.9979	-1.20437	0.00678268	0.0235483	SUMO1P1	20	53875252	53875557	-	306	processed_pseudogene	SUMO1 pseudogene 1 [Source:HGNC Symbol;Acc:HGNC:33148]	-
ENSG00000260949	5.99708	0.994294	29.4344	16.6726	3.49568	23.0535	-2.72479	0.00679782	0.0235907	AP006545.1	8	38062881	38063791	+	911	sense_overlapping	novel transcript, overlapping to EIF4EBP1	-
ENSG00000273382	21.9893	20.8802	3.79799	3.12611	21.4347	3.46205	2.62699	0.00689579	0.0238845	AL356488.3	1	109087971	109090858	-	2888	antisense	novel transcript, antisense to TMEM167B	-
ENSG00000134594	26.9868	21.8745	65.5153	56.27	24.4307	60.8926	-1.31852	0.00691177	0.0239347	RAB33A	X	130171649	130184870	+	1258	protein_coding	RAB33A, member RAS oncogene family [Source:HGNC Symbol;Acc:HGNC:9773]	-
ENSG00000205913	61.9698	52.6976	21.8384	22.9248	57.3337	22.3816	1.35755	0.00698125	0.0241391	SRRM2-AS1	16	2737076	2752600	-	5858	antisense	SRRM2 antisense RNA 1 [Source:HGNC Symbol;Acc:HGNC:44162]	-
ENSG00000181790	79.961	78.5492	37.0304	36.4713	79.2551	36.7508	1.10857	0.00712802	0.0245994	ADGRB1	8	142449430	142545009	+	7356	protein_coding	adhesion G protein-coupled receptor B1 [Source:HGNC Symbol;Acc:HGNC:943]	-
ENSG00000010810	6.99659	11.9315	48.4243	23.9668	9.46406	36.1956	-1.93788	0.00714322	0.0246463	FYN	6	111660332	111873452	-	7411	protein_coding	FYN proto-oncogene, Src family tyrosine kinase [Source:HGNC Symbol;Acc:HGNC:4037]	-
ENSG00000100985	29.9854	33.806	3.79799	11.4624	31.8957	7.63019	2.07682	0.00716289	0.0246931	MMP9	20	46008908	46016561	+	2336	protein_coding	matrix metallopeptidase 9 [Source:HGNC Symbol;Acc:HGNC:7176]	-
ENSG00000231131	38.981	33.806	14.2425	5.21018	36.3935	9.72632	1.89236	0.00756912	0.0259132	LNCAROD	10	52450874	52755409	-	2007	lincRNA	lncRNA activating regulator of DKK1 [Source:HGNC Symbol;Acc:HGNC:50913]	-
ENSG00000244349	0.999513	0.994294	10.4445	18.7567	0.996903	14.6006	-3.87004	0.007694	0.0263049	AL662791.1	6	28986800	28988536	+	317	antisense	HLA complex group 16	-
ENSG00000250771	5.99708	5.96576	25.6364	28.135	5.98142	26.8857	-2.16783	0.00780304	0.0266552	AC106865.1	4	153640168	153681180	+	3277	transcribed_unprocessed_pseudogene	toll like receptor 2 pseudogene [Source:NCBI gene;Acc:100419170]	-
ENSG00000130812	32.9839	34.8003	10.4445	8.33629	33.8921	9.39038	1.84878	0.00799717	0.0272376	ANGPTL6	19	10092338	10102796	-	2181	protein_coding	angiopoietin like 6 [Source:HGNC Symbol;Acc:HGNC:23140]	-
ENSG00000227706	4.99756	6.96005	25.6364	28.135	5.97881	26.8857	-2.16819	0.00801443	0.0272839	AL713998.1	6	67887646	67889339	-	1605	lincRNA	novel transcript	-
ENSG00000278126	11.9942	17.8973	41.7779	46.8916	14.9457	44.3347	-1.56786	0.00829094	0.0281195	AC139768.1	12	51201684	51202581	-	898	sense_intronic	novel transcript	-
ENSG00000228463	49.9756	35.7946	17.0909	10.4204	42.8851	13.7557	1.63476	0.00830485	0.0281489	AP006222.1	1	257864	359681	-	8224	transcribed_processed_pseudogene	ribosomal protein L23a (RPL23A) pseudogene	-
ENSG00000285796	98.9518	50.709	28.4849	34.3872	74.8304	31.436	1.25274	0.00831224	0.0281681	AL162458.1	20	45926518	45935055	-	8538	antisense	novel transcript	-
ENSG00000161643	67.9669	66.6177	33.2324	25.0089	67.2923	29.1206	1.20547	0.00852665	0.02881	SIGLEC16	19	49969673	49975814	+	2510	transcribed_unprocessed_pseudogene	sialic acid binding Ig like lectin 16 (gene/pseudogene) [Source:HGNC Symbol;Acc:HGNC:24851]	-
ENSG00000206344	76.9625	78.5492	42.7274	28.135	77.7558	35.4312	1.12993	0.00854462	0.0288587	HCG27	6	31197760	31203968	+	2592	lincRNA	HLA complex group 27 [Source:HGNC Symbol;Acc:HGNC:27366]	-
ENSG00000066923	69.9659	79.5435	26.5859	40.6394	74.7547	33.6127	1.1573	0.00865986	0.0292112	STAG3	7	100177563	100221488	+	8583	protein_coding	stromal antigen 3 [Source:HGNC Symbol;Acc:HGNC:11356]	-
ENSG00000158457	37.9815	56.6747	11.394	20.8407	47.3281	16.1173	1.56061	0.0086715	0.0292303	TSPAN33	7	129144892	129169697	+	2750	protein_coding	tetraspanin 33 [Source:HGNC Symbol;Acc:HGNC:28743]	-
ENSG00000280407	23.9883	28.8345	6.64648	5.21018	26.4114	5.92833	2.15203	0.00893448	0.0299934	AC132872.4	17	82249067	82251844	+	2778	TEC	TEC	-
ENSG00000188785	18.9907	11.9315	1.89899	1.04204	15.4611	1.47051	3.38235	0.00897733	0.030106	ZNF548	19	57389850	57402992	+	6161	protein_coding	zinc finger protein 548 [Source:HGNC Symbol;Acc:HGNC:26561]	zf-C2H2
ENSG00000214439	44.9781	62.6405	24.6869	15.6305	53.8093	20.1587	1.41179	0.00902247	0.0302493	FAM185BP	7	77083787	77122116	-	1284	transcribed_unprocessed_pseudogene	family with sequence similarity 185 member B, pseudogene [Source:HGNC Symbol;Acc:HGNC:21813]	-
ENSG00000165716	118.942	71.5891	48.4243	43.7655	95.2656	46.0949	1.04633	0.00906296	0.030349	FAM69B	9	136712570	136724050	+	2704	protein_coding	family with sequence similarity 69 member B [Source:HGNC Symbol;Acc:HGNC:28290]	-
ENSG00000215014	64.9683	61.6462	18.9899	33.3452	63.3073	26.1675	1.28012	0.00907527	0.0303713	AL645728.1	1	1574102	1577075	+	2349	processed_transcript	novel transcript	-
ENSG00000035664	45.9776	34.8003	6.64648	17.7146	40.3889	12.1805	1.73966	0.00921139	0.030758	DAPK2	15	63907036	64072033	-	13612	protein_coding	death associated protein kinase 2 [Source:HGNC Symbol;Acc:HGNC:2675]	-
ENSG00000255624	9.99513	12.9258	31.3334	43.7655	11.4605	37.5495	-1.7103	0.00940566	0.0313405	AC073585.1	10	122879681	122898615	+	2135	transcribed_processed_pseudogene	chromosome 10 open reading frame 88 (C10orf88) pseudogene	-
ENSG00000133466	91.9552	64.6291	35.1314	37.5133	78.2921	36.3223	1.10854	0.00945261	0.031458	C1QTNF6	22	37180167	37199385	-	7143	protein_coding	C1q and TNF related 6 [Source:HGNC Symbol;Acc:HGNC:14343]	-
ENSG00000179344	14.9927	10.9372	0.949497	0	12.965	0.474748	4.71119	0.00946711	0.0314868	HLA-DQB1	6	32659467	32668383	-	4904	protein_coding	major histocompatibility complex, class II, DQ beta 1 [Source:HGNC Symbol;Acc:HGNC:4944]	-
ENSG00000196778	10.9946	14.9144	0	1.04204	12.9545	0.521018	4.69527	0.00959462	0.0318649	OR52K1	11	4482646	4493497	+	5456	protein_coding	olfactory receptor family 52 subfamily K member 1 [Source:HGNC Symbol;Acc:HGNC:15222]	-
ENSG00000010379	27.9864	22.8688	1.89899	8.33629	25.4276	5.11764	2.33065	0.00960084	0.031879	SLC6A13	12	220621	262873	-	4243	protein_coding	solute carrier family 6 member 13 [Source:HGNC Symbol;Acc:HGNC:11046]	-
ENSG00000260498	3.99805	2.98288	18.0404	22.9248	3.49047	20.4826	-2.55206	0.00973955	0.0322865	AC126696.3	16	87773488	87779374	-	802	lincRNA	novel transcript	-
ENSG00000142512	83.9591	64.6291	34.1819	34.3872	74.2941	34.2845	1.11567	0.00990832	0.0327921	SIGLEC10	19	51410021	51417803	-	3667	protein_coding	sialic acid binding Ig like lectin 10 [Source:HGNC Symbol;Acc:HGNC:15620]	-
ENSG00000118200	90.9557	107.384	62.6668	35.4292	99.1697	49.048	1.01101	0.0101131	0.0333809	CAMSAP2	1	200739558	200860704	+	7777	protein_coding	calmodulin regulated spectrin associated protein family member 2 [Source:HGNC Symbol;Acc:HGNC:29188]	-
ENSG00000143178	86.9576	84.5149	52.2223	28.135	85.7363	40.1786	1.08812	0.0101555	0.0335072	TBX19	1	168281040	168314426	+	3647	protein_coding	T-box 19 [Source:HGNC Symbol;Acc:HGNC:11596]	T-box
ENSG00000151117	11.9942	32.8117	0	6.25222	22.4029	3.12611	2.87115	0.0101996	0.0336251	TMEM86A	11	18693122	18704785	+	4243	protein_coding	transmembrane protein 86A [Source:HGNC Symbol;Acc:HGNC:26890]	-
ENSG00000125122	15.9922	24.8573	2.84849	4.16814	20.4248	3.50832	2.54764	0.0104342	0.0343424	LRRC29	16	67207139	67227048	-	2807	protein_coding	leucine rich repeat containing 29 [Source:HGNC Symbol;Acc:HGNC:13605]	-
ENSG00000100307	47.9766	72.5834	31.3334	15.6305	60.28	23.482	1.35382	0.0104659	0.0344398	CBX7	22	39120167	39152674	-	7461	protein_coding	chromobox 7 [Source:HGNC Symbol;Acc:HGNC:1557]	-
ENSG00000129538	17.9912	9.94294	1.89899	0	13.9671	0.949497	3.83537	0.0105697	0.034753	RNASE1	14	20801228	20803278	-	1506	protein_coding	ribonuclease A family member 1, pancreatic [Source:HGNC Symbol;Acc:HGNC:10044]	-
ENSG00000147488	16.9917	21.8745	0	5.21018	19.4331	2.60509	2.9322	0.0106019	0.0348377	ST18	8	52110839	52460959	-	14396	protein_coding	ST18, C2H2C-type zinc finger [Source:HGNC Symbol;Acc:HGNC:18695]	zf-C2HC
ENSG00000234432	7.9961	2.98288	26.5859	23.9668	5.48949	25.2764	-2.20424	0.0109592	0.0358282	AC092171.3	7	5426277	5428927	-	2651	lincRNA	uncharacterized LOC100129484 [Source:NCBI gene;Acc:100129484]	-
ENSG00000183150	1.99903	0.994294	4.74748	28.135	1.49666	16.4412	-3.45322	0.0109687	0.0358458	GPR19	12	12660891	12696207	-	2623	protein_coding	G protein-coupled receptor 19 [Source:HGNC Symbol;Acc:HGNC:4473]	-
ENSG00000204580	6.99659	21.8745	0	2.08407	14.4355	1.04204	3.83553	0.0109931	0.0359183	DDR1	6	30876421	30900156	+	9122	protein_coding	discoidin domain receptor tyrosine kinase 1 [Source:HGNC Symbol;Acc:HGNC:2730]	-
ENSG00000255443	11.9942	27.8402	4.74748	1.04204	19.9172	2.89476	2.76238	0.0110132	0.035962	CD44-AS1	11	35210343	35214985	-	587	antisense	CD44 antisense RNA 1 [Source:HGNC Symbol;Acc:HGNC:40133]	-
ENSG00000235013	0.999513	5.96576	25.6364	16.6726	3.48264	21.1545	-2.60321	0.0111445	0.0363396	COX20P2	2	230957593	230957950	+	358	processed_pseudogene	COX20, cytochrome c oxidase assembly factor pseudogene 2 [Source:HGNC Symbol;Acc:HGNC:43772]	-
ENSG00000270605	79.961	98.4351	33.2324	54.1859	89.198	43.7091	1.03343	0.0111957	0.0364917	AL353622.1	1	28239509	28241453	-	1945	antisense	novel transcript	-
ENSG00000137501	9.99513	19.8859	1.89899	1.04204	14.9405	1.47051	3.33345	0.0112208	0.0365587	SYTL2	11	85694224	85811159	-	11258	protein_coding	synaptotagmin like 2 [Source:HGNC Symbol;Acc:HGNC:15585]	-
ENSG00000221995	67.9669	70.5948	35.1314	28.135	69.2809	31.6332	1.12879	0.0112231	0.0365589	TIAF1	17	29073521	29078857	-	5337	protein_coding	TGFB1-induced anti-apoptotic factor 1 [Source:HGNC Symbol;Acc:HGNC:11803]	-
ENSG00000132514	32.9839	20.8802	6.64648	6.25222	26.932	6.44935	2.06113	0.0112534	0.0366427	CLEC10A	17	7074537	7080307	-	2469	protein_coding	C-type lectin domain containing 10A [Source:HGNC Symbol;Acc:HGNC:16916]	-
ENSG00000000938	56.9722	91.475	35.1314	32.3031	74.2236	33.7172	1.13773	0.011299	0.0367616	FGR	1	27612064	27635277	-	3474	protein_coding	FGR proto-oncogene, Src family tyrosine kinase [Source:HGNC Symbol;Acc:HGNC:3697]	-
ENSG00000043039	4.99756	8.94864	26.5859	29.177	6.9731	27.8815	-1.99855	0.0115819	0.0376062	BARX2	11	129375940	129452279	+	3660	protein_coding	BARX homeobox 2 [Source:HGNC Symbol;Acc:HGNC:956]	Homeobox
ENSG00000225595	0.999513	0	20.8889	5.21018	0.499756	13.0496	-4.71414	0.0116027	0.0376663	LINC01623	6	28859625	28864630	-	3098	lincRNA	long intergenic non-protein coding RNA 1623 [Source:HGNC Symbol;Acc:HGNC:52050]	-
ENSG00000249087	33.9834	35.7946	67.4143	80.2368	34.889	73.8255	-1.08034	0.0116534	0.0377929	ZNF436-AS1	1	23368997	23371839	+	2655	antisense	ZNF436 antisense RNA 1 [Source:HGNC Symbol;Acc:HGNC:25122]	-
ENSG00000157617	20.9898	20.8802	3.79799	4.16814	20.935	3.98307	2.39541	0.011765	0.0381317	C2CD2	21	41885112	41953890	-	8602	protein_coding	C2 calcium dependent domain containing 2 [Source:HGNC Symbol;Acc:HGNC:1266]	-
ENSG00000200087	63.9688	52.6976	20.8889	28.135	58.3332	24.512	1.25386	0.0117822	0.0381722	SNORA73B	1	28508559	28508762	+	204	snoRNA	small nucleolar RNA, H/ACA box 73B [Source:HGNC Symbol;Acc:HGNC:10116]	-
ENSG00000070182	15.9922	16.903	38.9294	51.0598	16.4476	44.9946	-1.45042	0.0120878	0.03899	SPTB	14	64746283	64879907	-	14796	protein_coding	spectrin beta, erythrocytic [Source:HGNC Symbol;Acc:HGNC:11274]	-
ENSG00000131409	16.9917	14.9144	2.84849	1.04204	15.9531	1.94526	3.01871	0.0121423	0.039119	LRRC4B	19	50516892	50568045	-	3121	protein_coding	leucine rich repeat containing 4B [Source:HGNC Symbol;Acc:HGNC:25042]	-
ENSG00000130997	34.9829	47.7261	18.0404	9.37833	41.3545	13.7094	1.5859	0.0121519	0.0391421	POLN	4	2071918	2242121	-	7721	protein_coding	DNA polymerase nu [Source:HGNC Symbol;Acc:HGNC:18870]	-
ENSG00000105655	76.9625	57.669	34.1819	26.0509	67.3158	30.1164	1.15764	0.0123212	0.0396478	ISYNA1	19	18434388	18438301	-	3284	protein_coding	inositol-3-phosphate synthase 1 [Source:HGNC Symbol;Acc:HGNC:29821]	-
ENSG00000232160	27.9864	29.8288	10.4445	4.16814	28.9076	7.3063	1.97314	0.0123672	0.0397878	RAP2C-AS1	X	132217147	132432862	+	3536	antisense	RAP2C antisense RNA 1 [Source:HGNC Symbol;Acc:HGNC:40957]	-
ENSG00000107485	19.9903	18.8916	53.1718	45.8496	19.4409	49.5107	-1.34948	0.0124386	0.0399583	GATA3	10	8045378	8075203	+	3436	protein_coding	GATA binding protein 3 [Source:HGNC Symbol;Acc:HGNC:4172]	zf-GATA
ENSG00000111331	28.9859	29.8288	6.64648	9.37833	29.4073	8.0124	1.88037	0.0124461	0.0399701	OAS3	12	112938352	112973249	+	8251	protein_coding	2'-5'-oligoadenylate synthetase 3 [Source:HGNC Symbol;Acc:HGNC:8088]	-
ENSG00000260630	65.9678	50.709	25.6364	23.9668	58.3384	24.8016	1.23323	0.0126112	0.04042	SNAI3-AS1	16	88663298	88687186	+	5037	antisense	SNAI3 antisense RNA 1 [Source:HGNC Symbol;Acc:HGNC:28327]	-
ENSG00000207110	32.9839	38.7774	10.4445	12.5044	35.8807	11.4744	1.64702	0.0126153	0.040423	RNU1-106P	8	127999131	127999294	+	164	snRNA	RNA, U1 small nuclear 106, pseudogene [Source:HGNC Symbol;Acc:HGNC:48448]	-
ENSG00000187912	11.9942	11.9315	0	1.04204	11.9628	0.521018	4.57979	0.0126486	0.0405077	CLEC17A	19	14583084	14611157	+	2238	protein_coding	C-type lectin domain containing 17A [Source:HGNC Symbol;Acc:HGNC:34520]	-
ENSG00000280551	2.99854	4.97147	21.8384	19.7987	3.985	20.8186	-2.38525	0.0127707	0.0408176	AC096745.2	4	119042024	119043937	+	1914	TEC	TEC	-
ENSG00000281404	29.9854	24.8573	10.4445	1.04204	27.4214	5.74325	2.23488	0.0129395	0.0412917	LINC01176	7	30390885	30412375	+	818	lincRNA	long intergenic non-protein coding RNA 1176 [Source:HGNC Symbol;Acc:HGNC:49548]	-
ENSG00000124466	8.99561	14.9144	0	1.04204	11.955	0.521018	4.57879	0.0130238	0.0414928	LYPD3	19	43460787	43465660	-	2519	protein_coding	LY6/PLAUR domain containing 3 [Source:HGNC Symbol;Acc:HGNC:24880]	-
ENSG00000121933	17.9912	13.9201	0.949497	3.12611	15.9557	2.0378	2.98847	0.0130302	0.0414993	TMIGD3	1	111483348	111563962	-	2283	protein_coding	transmembrane and immunoglobulin domain containing 3 [Source:HGNC Symbol;Acc:HGNC:51375]	-
ENSG00000213970	12.9937	21.8745	3.79799	1.04204	17.4341	2.42001	2.82967	0.0130533	0.0415647	AC006122.1	12	4323724	4324811	-	992	transcribed_processed_pseudogene	ribosomal protein S15 (RPS15) pseudogene	-
ENSG00000271992	0	0.994294	10.4445	13.5465	0.497147	11.9955	-4.58823	0.0131893	0.0419434	AL354872.2	1	70445071	70445536	+	466	lincRNA	novel transcript	-
ENSG00000152380	65.9678	79.5435	27.5354	40.6394	72.7557	34.0874	1.09758	0.0132096	0.0419713	FAM151B	5	80487969	80542563	+	3109	protein_coding	family with sequence similarity 151 member B [Source:HGNC Symbol;Acc:HGNC:33716]	-
ENSG00000167281	19.9903	13.9201	2.84849	2.08407	16.9552	2.46628	2.77585	0.0133103	0.0422584	RBFOX3	17	79089345	79516148	-	9873	protein_coding	RNA binding fox-1 homolog 3 [Source:HGNC Symbol;Acc:HGNC:27097]	-
ENSG00000071205	17.9912	16.903	0.949497	4.16814	17.4471	2.55882	2.79093	0.0133104	0.0422584	ARHGAP10	4	147732063	148072780	+	10759	protein_coding	Rho GTPase activating protein 10 [Source:HGNC Symbol;Acc:HGNC:26099]	-
ENSG00000236383	89.9561	52.6976	32.2829	32.3031	71.3268	32.293	1.14308	0.0134392	0.0426141	CCDC200	17	43216941	43305397	-	3282	protein_coding	coiled-coil domain containing 200 [Source:HGNC Symbol;Acc:HGNC:43658]	-
ENSG00000239779	92.9547	69.6005	39.8789	40.6394	81.2776	40.2591	1.01363	0.0134465	0.042615	WBP1	2	74458329	74460891	+	2438	protein_coding	WW domain binding protein 1 [Source:HGNC Symbol;Acc:HGNC:12737]	-
ENSG00000169252	63.9688	83.5207	40.8284	28.135	73.7447	34.4817	1.0933	0.0135279	0.0428478	ADRB2	5	148825245	148828687	+	3443	protein_coding	adrenoceptor beta 2 [Source:HGNC Symbol;Acc:HGNC:286]	-
ENSG00000160323	43.9786	21.8745	10.4445	8.33629	32.9265	9.39038	1.80712	0.0135377	0.0428703	ADAMTS13	9	133414358	133459402	+	5708	protein_coding	ADAM metallopeptidase with thrombospondin type 1 motif 13 [Source:HGNC Symbol;Acc:HGNC:1366]	-
ENSG00000224905	2.99854	2.98288	21.8384	14.5885	2.99071	18.2135	-2.60828	0.0135794	0.0429854	AP001347.1	21	14027421	14144468	+	1770	antisense	novel transcript, antisense to LIPI	-
ENSG00000252026	12.9937	23.863	3.79799	2.08407	18.4284	2.94103	2.63821	0.0136801	0.0432469	RNU6-1262P	16	68284223	68284318	-	96	snRNA	RNA, U6 small nuclear 1262, pseudogene [Source:HGNC Symbol;Acc:HGNC:48225]	-
ENSG00000228278	12.9937	12.9258	45.5758	31.2611	12.9597	38.4185	-1.56966	0.013945	0.0439875	ORM2	9	114329869	114333252	+	760	protein_coding	orosomucoid 2 [Source:HGNC Symbol;Acc:HGNC:8499]	-
ENSG00000137868	1.99903	0.994294	18.0404	10.4204	1.49666	14.2304	-3.2522	0.0140055	0.0441524	STRA6	15	74179466	74212267	-	7690	protein_coding	stimulated by retinoic acid 6 [Source:HGNC Symbol;Acc:HGNC:30650]	-
ENSG00000169627	368.82	4.97147	5.69698	5.21018	186.896	5.45358	5.09859	0.0140505	0.0442684	BOLA2B	16	30192934	30194306	-	1365	protein_coding	bolA family member 2B [Source:HGNC Symbol;Acc:HGNC:32479]	-
ENSG00000258461	64.9683	57.669	25.6364	29.177	61.3187	27.4067	1.1631	0.0140707	0.0443233	AC012651.1	15	42348103	42412317	+	4670	protein_coding	novel transcript	-
ENSG00000274070	74.9635	66.6177	36.0809	31.2611	70.7906	33.671	1.07058	0.0141046	0.0444214	CASTOR2	7	74964818	75024798	+	1363	protein_coding	cytosolic arginine sensor for mTORC1 subunit 2 [Source:HGNC Symbol;Acc:HGNC:37073]	-
ENSG00000172771	29.9854	21.8745	7.59597	5.21018	25.9299	6.40308	2.01264	0.0142158	0.0447192	EFCAB12	3	129401321	129428651	-	7789	protein_coding	EF-hand calcium binding domain 12 [Source:HGNC Symbol;Acc:HGNC:28061]	-
ENSG00000273218	18.9907	11.9315	1.89899	2.08407	15.4611	1.99153	2.95827	0.0142566	0.0448132	AC005776.2	19	15346068	15348417	-	1769	lincRNA	novel transcript	-
ENSG00000204531	8.99561	6.96005	24.6869	33.3452	7.97783	29.016	-1.86149	0.0142567	0.0448132	POU5F1	6	31164337	31180731	-	2896	protein_coding	POU class 5 homeobox 1 [Source:HGNC Symbol;Acc:HGNC:9221]	Pou
ENSG00000110171	38.981	30.8231	8.54547	13.5465	34.902	11.046	1.66516	0.0142684	0.0448412	TRIM3	11	6448613	6474459	-	6751	protein_coding	tripartite motif containing 3 [Source:HGNC Symbol;Acc:HGNC:10064]	-
ENSG00000186510	45.9776	41.7603	15.1919	17.7146	43.869	16.4533	1.41653	0.0143019	0.0449201	CLCNKA	1	16018875	16034050	+	3476	protein_coding	chloride voltage-gated channel Ka [Source:HGNC Symbol;Acc:HGNC:2026]	-
ENSG00000234985	38.981	33.806	16.1414	6.25222	36.3935	11.1968	1.6905	0.0143054	0.0449223	AC074085.2	7	121440834	121441261	-	428	processed_pseudogene	ribosomal protein L18 (RPL18) pseudogene	-
ENSG00000234906	46.9771	43.7489	22.7879	9.37833	45.363	16.0831	1.48725	0.0143852	0.0451205	APOC2	19	44945982	44949565	+	1316	protein_coding	apolipoprotein C2 [Source:HGNC Symbol;Acc:HGNC:609]	-
ENSG00000184566	71.9649	85.5092	37.9799	40.6394	78.7371	39.3096	1.00287	0.0145563	0.0455543	AC132216.1	11	33880643	33881800	+	1158	antisense	novel transcript, antisense to LMO2	-
ENSG00000155962	31.9844	30.8231	9.49497	9.37833	31.4038	9.43665	1.73442	0.0146614	0.0458177	CLIC2	X	155276211	155334657	-	2840	protein_coding	chloride intracellular channel 2 [Source:HGNC Symbol;Acc:HGNC:2063]	-
ENSG00000223799	67.9669	80.5378	36.0809	36.4713	74.2523	36.2761	1.03358	0.0147374	0.0460283	IL10RB-DT	21	33263873	33266260	-	2228	antisense	IL10RB divergent transcript [Source:HGNC Symbol;Acc:HGNC:44303]	-
ENSG00000196220	12.9937	14.9144	0.949497	2.08407	13.954	1.51678	3.21638	0.0147779	0.0461281	SRGAP3	3	8980591	9363053	-	18924	protein_coding	SLIT-ROBO Rho GTPase activating protein 3 [Source:HGNC Symbol;Acc:HGNC:19744]	-
ENSG00000141504	58.9712	32.8117	18.9899	14.5885	45.8915	16.7892	1.44778	0.0149063	0.0464122	SAT2	17	7626234	7627876	-	1643	protein_coding	spermidine/spermine N1-acetyltransferase family member 2 [Source:HGNC Symbol;Acc:HGNC:23160]	-
ENSG00000179331	46.9771	49.7147	18.9899	19.7987	48.3459	19.3943	1.31823	0.0150617	0.0468237	RAB39A	11	107928503	107963482	+	1830	protein_coding	RAB39A, member RAS oncogene family [Source:HGNC Symbol;Acc:HGNC:16521]	-
ENSG00000214975	22.9888	35.7946	75.9597	55.2279	29.3917	65.5938	-1.15952	0.0151363	0.0470375	PPIAP29	6	24976419	24976982	+	499	processed_pseudogene	peptidylprolyl isomerase A pseudogene 29 [Source:HGNC Symbol;Acc:HGNC:43021]	-
ENSG00000235027	14.9927	15.9087	0.949497	3.12611	15.4507	2.0378	2.94197	0.0151884	0.047171	AC068580.3	11	1760348	1762486	+	2015	antisense	novel transcript	-
ENSG00000155158	12.9937	6.96005	28.4849	37.5133	9.97686	32.9991	-1.72485	0.015299	0.0474519	TTC39B	9	15163622	15307360	-	12208	protein_coding	tetratricopeptide repeat domain 39B [Source:HGNC Symbol;Acc:HGNC:23704]	-
ENSG00000233654	0	1.98859	15.1919	10.4204	0.994294	12.8062	-3.6861	0.0153786	0.0476164	AC108047.1	2	190534855	190568102	+	404	antisense	novel transcript	-
ENSG00000170382	51.9747	31.8174	0	5.21018	41.896	2.60509	4.02463	0.0155589	0.0480918	LRRN2	1	204617170	204685733	-	5681	protein_coding	leucine rich repeat neuronal 2 [Source:HGNC Symbol;Acc:HGNC:16914]	-
ENSG00000269892	8.99561	16.903	0	2.08407	12.9493	1.04204	3.6783	0.015577	0.0481385	AC125494.2	12	6742985	6743641	+	657	lincRNA	novel transcript	-
ENSG00000179715	29.9854	26.8459	61.7173	62.5222	28.4157	62.1197	-1.12836	0.015661	0.0483703	PCED1B	12	47079603	47236662	+	2618	protein_coding	PC-esterase domain containing 1B [Source:HGNC Symbol;Acc:HGNC:28255]	-
ENSG00000196208	28.9859	24.8573	4.74748	9.37833	26.9216	7.0629	1.93902	0.0157209	0.0485334	GREB1	2	11482341	11642788	+	12361	protein_coding	growth regulating estrogen receptor binding 1 [Source:HGNC Symbol;Acc:HGNC:24885]	-
ENSG00000124731	35.9825	38.7774	18.0404	4.16814	37.38	11.1043	1.73793	0.0157228	0.0485334	TREM1	6	41267926	41286719	-	4329	protein_coding	triggering receptor expressed on myeloid cells 1 [Source:HGNC Symbol;Acc:HGNC:17760]	-
ENSG00000261795	47.9766	29.8288	9.49497	16.6726	38.9027	13.0838	1.57807	0.0157617	0.0486348	AC093627.7	7	161765	164972	-	3208	lincRNA	novel transcript	-
ENSG00000198682	35.9825	47.7261	15.1919	15.6305	41.8543	15.4112	1.44179	0.0159164	0.048981	PAPSS2	10	87659613	87747705	+	4083	protein_coding	3'-phosphoadenosine 5'-phosphosulfate synthase 2 [Source:HGNC Symbol;Acc:HGNC:8604]	-
ENSG00000079691	13.9932	19.8859	0.949497	4.16814	16.9395	2.55882	2.74802	0.0161202	0.0495232	CARMIL1	6	25279078	25620530	+	6799	protein_coding	capping protein regulator and myosin 1 linker 1 [Source:HGNC Symbol;Acc:HGNC:21581]	-
ENSG00000256325	7.9961	17.8973	0	2.08407	12.9467	1.04204	3.67771	0.01614	0.0495653	AC025423.1	12	68828118	68828553	+	374	antisense	novel transcript	-
ENSG00000280434	80.9605	55.6804	36.0809	27.0929	68.3205	31.5869	1.11018	0.0162829	0.0499565	AL031595.3	22	44139365	44153626	+	14262	sense_overlapping	novel transcript, sense overlapping PARVB	-

## Sheet: HL-60-EP300_KOvsNontarget
gene_id	HL60_sgEP300_1	HL60_sgEP300_2	HL60_sgNon_1	HL60_sgNon_2	HL60_sgEP300	HL60_sgNon	log2FoldChange	pvalue	padj	gene_name	gene_chr	gene_start	gene_end	gene_strand	gene_length	gene_biotype	gene_description	tf_family
ENSG00000133048	944.185	1084.05	10031.4	9948.62	1014.12	9989.99	-3.30064	3.73522e-280	6.162e-276	CHI3L1	1	203178931	203186749	-	3408	protein_coding	chitinase 3 like 1 [Source:HGNC Symbol;Acc:HGNC:1932]	-
ENSG00000122025	493.439	447.403	5549.13	5646.57	470.421	5597.85	-3.5724	3.42468e-273	2.82485e-269	FLT3	13	28003274	28100592	-	4159	protein_coding	fms related tyrosine kinase 3 [Source:HGNC Symbol;Acc:HGNC:3765]	-
ENSG00000081189	446.775	341.466	5516.35	5973.45	394.121	5744.9	-3.8645	1.37733e-231	7.57393e-228	MEF2C	5	88717117	88904257	-	11755	protein_coding	myocyte enhancer factor 2C [Source:HGNC Symbol;Acc:HGNC:6996]	SRF
ENSG00000104341	220.409	182.047	3635.84	3401.17	201.228	3518.51	-4.12684	1.41443e-230	5.83348e-227	LAPTM4B	8	97775057	97853013	+	3197	protein_coding	lysosomal protein transmembrane 4 beta [Source:HGNC Symbol;Acc:HGNC:13646]	-
ENSG00000005844	1813.91	1897.6	11304.9	11049.9	1855.76	11177.4	-2.59059	1.33588e-221	4.40762e-218	ITGAL	16	30472658	30523185	+	6472	protein_coding	integrin subunit alpha L [Source:HGNC Symbol;Acc:HGNC:6148]	-
ENSG00000197561	322.671	399.063	5277.93	4646.45	360.867	4962.19	-3.78232	6.19688e-217	1.70383e-213	ELANE	19	851014	856247	+	1028	protein_coding	elastase, neutrophil expressed [Source:HGNC Symbol;Acc:HGNC:3309]	-
ENSG00000172232	1079.21	1397.75	13494.3	12196.9	1238.48	12845.6	-3.37506	4.32125e-205	1.0184e-201	AZU1	19	825097	832018	+	1783	protein_coding	azurocidin 1 [Source:HGNC Symbol;Acc:HGNC:913]	-
ENSG00000135636	72.4769	71.9958	2398.07	2264.85	72.2364	2331.46	-5.01228	2.7938e-203	5.76116e-200	DYSF	2	71453722	71686768	+	8386	protein_coding	dysferlin [Source:HGNC Symbol;Acc:HGNC:3097]	-
ENSG00000105472	604.636	709.673	6494.85	5682.56	657.155	6088.71	-3.21228	6.56708e-188	1.20375e-184	CLEC11A	19	50723329	50725718	+	1469	protein_coding	C-type lectin domain containing 11A [Source:HGNC Symbol;Acc:HGNC:10576]	-
ENSG00000198795	107.226	125.478	2189.45	2312.52	116.352	2250.99	-4.27519	3.96416e-182	6.53968e-179	ZNF521	18	25061926	25352190	-	6223	protein_coding	zinc finger protein 521 [Source:HGNC Symbol;Acc:HGNC:24605]	zf-C2H2
ENSG00000184584	474.575	537.912	4281.55	4152.23	506.243	4216.89	-3.05877	8.16052e-182	1.22386e-178	TMEM173	5	139475534	139482935	-	3850	protein_coding	transmembrane protein 173 [Source:HGNC Symbol;Acc:HGNC:27962]	-
ENSG00000136010	19.8567	15.4277	2673.24	2741.56	17.6422	2707.4	-7.25883	7.48954e-163	1.02962e-159	ALDH1L2	12	105019784	105084577	-	8507	protein_coding	aldehyde dehydrogenase 1 family member L2 [Source:HGNC Symbol;Acc:HGNC:26777]	-
ENSG00000129824	605.629	562.596	3991.48	4049.11	584.112	4020.29	-2.78271	1.23356e-162	1.56539e-159	RPS4Y1	Y	2841486	2932000	+	2275	protein_coding	ribosomal protein S4 Y-linked 1 [Source:HGNC Symbol;Acc:HGNC:10425]	-
ENSG00000141510	164.81	163.533	2124.88	2141.3	164.172	2133.09	-3.69962	5.9974e-161	7.06708e-158	TP53	17	7661779	7687550	-	5688	protein_coding	tumor protein p53 [Source:HGNC Symbol;Acc:HGNC:11998]	P53
ENSG00000140968	431.883	491.629	3592.13	3545.16	461.756	3568.65	-2.9507	2.29064e-158	2.51925e-155	IRF8	16	85898803	85922609	+	5162	protein_coding	interferon regulatory factor 8 [Source:HGNC Symbol;Acc:HGNC:5358]	IRF
ENSG00000149294	104.248	97.7086	1830.84	1817.33	100.978	1824.08	-4.17455	2.66737e-157	2.75023e-154	NCAM1	11	112961247	113278436	+	12737	protein_coding	neural cell adhesion molecule 1 [Source:HGNC Symbol;Acc:HGNC:7656]	-
ENSG00000169385	465.639	516.313	3524.58	3587.96	490.976	3556.27	-2.85707	1.93697e-154	1.87966e-151	RNASE2	14	20955452	20956436	+	755	protein_coding	ribonuclease A family member 2 [Source:HGNC Symbol;Acc:HGNC:10045]	-
ENSG00000107438	259.13	234.501	2382.17	2471.1	246.815	2426.64	-3.29693	3.73875e-150	3.42656e-147	PDLIM1	10	95237572	95291024	-	2239	protein_coding	PDZ and LIM domain 1 [Source:HGNC Symbol;Acc:HGNC:2067]	-
ENSG00000138767	1531.94	1427.57	7165.39	7832.62	1479.76	7499.01	-2.34122	1.25296e-143	1.0879e-140	CNOT6L	4	77713387	77819615	-	9367	protein_coding	CCR4-NOT transcription complex subunit 6 like [Source:HGNC Symbol;Acc:HGNC:18042]	-
ENSG00000169439	195.588	205.702	2005.67	2188	200.645	2096.84	-3.38583	1.12887e-137	9.31149e-135	SDC2	8	96493351	96611780	+	4536	protein_coding	syndecan 2 [Source:HGNC Symbol;Acc:HGNC:10659]	-
ENSG00000102445	51.6274	46.283	1454.34	1430.13	48.9552	1442.23	-4.87968	5.8624e-137	4.60533e-134	RUBCNL	13	46342000	46438190	-	6105	protein_coding	RUN and cysteine rich domain containing beclin 1 interacting protein like [Source:HGNC Symbol;Acc:HGNC:20420]	-
ENSG00000125810	158.853	163.533	1812.95	1770.63	161.193	1791.79	-3.47471	8.69398e-132	6.5193e-129	CD93	20	23079349	23086340	-	6708	protein_coding	CD93 molecule [Source:HGNC Symbol;Acc:HGNC:15855]	-
ENSG00000113739	126.09	87.4235	1776.2	1662.64	106.757	1719.42	-4.00705	2.72596e-127	1.95523e-124	STC2	5	173314713	173329503	-	6128	protein_coding	stanniocalcin 2 [Source:HGNC Symbol;Acc:HGNC:11374]	-
ENSG00000157227	349.478	375.407	2496.41	2517.8	362.442	2507.11	-2.79053	1.18984e-124	8.17866e-122	MMP14	14	22836557	22849027	+	4464	protein_coding	matrix metallopeptidase 14 [Source:HGNC Symbol;Acc:HGNC:7160]	-
ENSG00000076641	946.171	939.031	4354.07	4648.4	942.601	4501.23	-2.25561	4.74323e-121	3.12996e-118	PAG1	8	80967810	81112068	-	11023	protein_coding	phosphoprotein membrane anchor with glycosphingolipid microdomains 1 [Source:HGNC Symbol;Acc:HGNC:30043]	-
ENSG00000167815	83.3981	109.022	1541.76	1448.61	96.2102	1495.18	-3.95986	1.26591e-120	7.99847e-118	PRDX2	19	12796820	12801859	-	2093	protein_coding	peroxiredoxin 2 [Source:HGNC Symbol;Acc:HGNC:9353]	-
ENSG00000073792	114.176	114.165	1450.36	1516.71	114.17	1483.54	-3.69981	1.30908e-120	7.99847e-118	IGF2BP2	3	185643739	185825056	-	4735	protein_coding	insulin like growth factor 2 mRNA binding protein 2 [Source:HGNC Symbol;Acc:HGNC:28867]	-
ENSG00000073910	1523.01	1523.23	6092.52	6184.57	1523.12	6138.54	-2.01088	1.29054e-119	7.6036e-117	FRY	13	31846713	32299122	+	18849	protein_coding	FRY microtubule binding protein [Source:HGNC Symbol;Acc:HGNC:20367]	-
ENSG00000180044	179.703	227.301	2234.16	1967.15	203.502	2100.66	-3.36886	8.18197e-119	4.65441e-116	C3orf80	3	160225496	160228213	+	2718	protein_coding	chromosome 3 open reading frame 80 [Source:HGNC Symbol;Acc:HGNC:40048]	-
ENSG00000071794	57.5844	38.0549	1254.66	1389.27	47.8197	1321.96	-4.78542	1.13309e-118	6.23086e-116	HLTF	3	149030127	149086554	-	6024	protein_coding	helicase like transcription factor [Source:HGNC Symbol;Acc:HGNC:11099]	-
ENSG00000185198	305.793	417.576	3754.06	3142.39	361.684	3448.22	-3.25403	2.6739e-118	1.42295e-115	PRSS57	19	685546	695498	-	1090	protein_coding	serine protease 57 [Source:HGNC Symbol;Acc:HGNC:31397]	-
ENSG00000172403	40.7062	63.7677	1306.32	1290.03	52.237	1298.18	-4.63905	3.82058e-117	1.96963e-114	SYNPO2	4	118850688	119061247	+	14034	protein_coding	synaptopodin 2 [Source:HGNC Symbol;Acc:HGNC:17732]	-
ENSG00000147257	66.5199	55.5396	1269.57	1231.66	61.0298	1250.61	-4.35546	1.87883e-116	9.39243e-114	GPC3	X	133535745	133985895	-	2711	protein_coding	glypican 3 [Source:HGNC Symbol;Acc:HGNC:4451]	-
ENSG00000019582	577.83	674.704	3718.3	3513.05	626.267	3615.67	-2.52988	3.97609e-116	1.92922e-113	CD74	5	150401637	150412929	-	3184	protein_coding	CD74 molecule [Source:HGNC Symbol;Acc:HGNC:1697]	-
ENSG00000131401	259.13	287.983	2111.97	2045.96	273.557	2078.96	-2.92646	3.44756e-115	1.62498e-112	NAPSB	19	50333796	50344767	-	1915	transcribed_unprocessed_pseudogene	napsin B aspartic peptidase, pseudogene [Source:HGNC Symbol;Acc:HGNC:13396]	-
ENSG00000083720	79.4267	91.5376	1356.98	1296.84	85.4821	1326.91	-3.95735	5.05817e-115	2.31791e-112	OXCT1	5	41730065	41870519	-	4194	protein_coding	3-oxoacid CoA-transferase 1 [Source:HGNC Symbol;Acc:HGNC:8527]	-
ENSG00000101188	117.154	123.421	1485.13	1397.05	120.288	1441.09	-3.58291	3.65272e-113	1.62862e-110	NTSR1	20	62708837	62762771	+	4237	protein_coding	neurotensin receptor 1 [Source:HGNC Symbol;Acc:HGNC:8039]	-
ENSG00000154188	136.018	139.878	1449.37	1480.72	137.948	1465.04	-3.40894	1.3064e-110	5.67151e-108	ANGPT1	8	107249482	107498055	-	7128	protein_coding	angiopoietin 1 [Source:HGNC Symbol;Acc:HGNC:484]	-
ENSG00000170571	3465.98	3125.65	11896	12506.3	3295.82	12201.1	-1.8882	2.5436e-109	1.07594e-106	EMB	5	50396192	50443248	-	5257	protein_coding	embigin [Source:HGNC Symbol;Acc:HGNC:30465]	-
ENSG00000179348	5761.42	6534.14	1408.64	1403.86	6147.78	1406.25	2.12815	3.96436e-109	1.635e-106	GATA2	3	128479427	128493185	-	4459	protein_coding	GATA binding protein 2 [Source:HGNC Symbol;Acc:HGNC:4171]	zf-GATA
ENSG00000138758	76.4482	51.4256	1202.01	1306.57	63.9369	1254.29	-4.29107	1.4277e-107	5.74456e-105	2023-09-11	4	76949703	77040384	+	9787	protein_coding	septin 11 [Source:HGNC Symbol;Acc:HGNC:25589]	-
ENSG00000168283	712.855	614.022	3569.29	3444.95	663.438	3507.12	-2.40178	1.73742e-107	6.82434e-105	BMI1	10	22321211	22331484	+	4283	protein_coding	BMI1 proto-oncogene, polycomb ring finger [Source:HGNC Symbol;Acc:HGNC:1066]	-
ENSG00000149418	46.6632	55.5396	1201.02	1077.95	51.1014	1139.48	-4.48029	3.01566e-106	1.13085e-103	ST14	11	130159562	130210376	+	4350	protein_coding	suppression of tumorigenicity 14 [Source:HGNC Symbol;Acc:HGNC:11344]	-
ENSG00000152520	1112.97	1123.13	4509.04	4743.74	1118.05	4626.39	-2.04895	3.01615e-106	1.13085e-103	PAN3	13	28138506	28295335	+	6352	protein_coding	poly(A) specific ribonuclease subunit PAN3 [Source:HGNC Symbol;Acc:HGNC:29991]	-
ENSG00000204482	327.635	311.639	2073.23	2051.79	319.637	2062.51	-2.68966	7.35482e-105	2.69628e-102	LST1	6	31586124	31588909	+	2281	protein_coding	leukocyte specific transcript 1 [Source:HGNC Symbol;Acc:HGNC:14189]	-
ENSG00000100055	876.673	952.402	4058.04	3907.07	914.537	3982.55	-2.12279	3.00229e-101	1.07671e-98	CYTH4	22	37282027	37315345	+	6161	protein_coding	cytohesin 4 [Source:HGNC Symbol;Acc:HGNC:9505]	-
ENSG00000067048	101.269	87.4235	1181.15	1236.52	94.3463	1208.84	-3.67851	6.36499e-100	2.23411e-97	DDX3Y	Y	12904108	12920478	+	5738	protein_coding	DEAD-box helicase 3 Y-linked [Source:HGNC Symbol;Acc:HGNC:2699]	-
ENSG00000182568	1020.63	1097.42	4243.8	4459.66	1059.03	4351.73	-2.03905	2.35016e-98	8.0772e-96	SATB1	3	18345387	18445588	-	13409	protein_coding	SATB homeobox 1 [Source:HGNC Symbol;Acc:HGNC:10541]	CUT
ENSG00000120833	221.402	220.102	1605.33	1673.35	220.752	1639.34	-2.89261	2.8889e-98	9.72615e-96	SOCS2	12	93569814	93583487	+	6776	protein_coding	suppressor of cytokine signaling 2 [Source:HGNC Symbol;Acc:HGNC:19382]	-
ENSG00000125816	44.6775	67.8818	1218.9	1069.19	56.2797	1144.05	-4.34857	3.36965e-98	1.11178e-95	NKX2-4	20	21395367	21398028	-	2238	protein_coding	NK2 homeobox 4 [Source:HGNC Symbol;Acc:HGNC:7837]	Homeobox
ENSG00000198848	100.276	134.735	1488.11	1323.11	117.506	1405.61	-3.58213	7.38764e-98	2.38968e-95	CES1	16	55802851	55833337	-	2937	protein_coding	carboxylesterase 1 [Source:HGNC Symbol;Acc:HGNC:1863]	-
ENSG00000082781	213.459	232.444	1603.35	1645.13	222.952	1624.24	-2.86542	2.20789e-95	7.00452e-93	ITGB5	3	124761948	124901418	-	6447	protein_coding	integrin subunit beta 5 [Source:HGNC Symbol;Acc:HGNC:6160]	-
ENSG00000132846	21.8424	34.9694	994.393	968.011	28.4059	981.202	-5.11477	6.79082e-95	2.11374e-92	ZBED3	5	77072072	77087323	-	6514	protein_coding	zinc finger BED-type containing 3 [Source:HGNC Symbol;Acc:HGNC:20711]	zf-BED
ENSG00000011422	357.42	414.49	2276.87	2214.26	385.955	2245.57	-2.54115	1.90752e-94	5.82748e-92	PLAUR	19	43646095	43670547	-	4457	protein_coding	plasminogen activator, urokinase receptor [Source:HGNC Symbol;Acc:HGNC:9053]	-
ENSG00000106211	494.431	693.217	3963.67	3696.93	593.824	3830.3	-2.69012	6.30976e-91	1.89258e-88	HSPB1	7	76302544	76304295	+	1634	protein_coding	heat shock protein family B (small) member 1 [Source:HGNC Symbol;Acc:HGNC:5246]	-
ENSG00000182676	2642.92	2990.91	10198.2	9569.2	2816.92	9883.72	-1.81106	2.04627e-90	6.02809e-88	PPP1R27	17	81833492	81835050	-	1449	protein_coding	protein phosphatase 1 regulatory subunit 27 [Source:HGNC Symbol;Acc:HGNC:16813]	-
ENSG00000134294	2323.23	1789.61	9291.27	9533.2	2056.42	9412.24	-2.19413	1.16359e-89	3.36767e-87	SLC38A2	12	46358189	46372867	-	6602	protein_coding	solute carrier family 38 member 2 [Source:HGNC Symbol;Acc:HGNC:13448]	-
ENSG00000168779	183.674	181.018	1446.39	1351.32	182.346	1398.86	-2.93937	6.83739e-88	1.94477e-85	SHOX2	3	158095954	158106503	-	5045	protein_coding	short stature homeobox 2 [Source:HGNC Symbol;Acc:HGNC:10854]	Homeobox
ENSG00000261371	440.818	427.861	2141.77	2187.02	434.34	2164.4	-2.31696	5.5411e-87	1.54935e-84	PECAM1	17	64319415	64413776	-	7759	protein_coding	platelet and endothelial cell adhesion molecule 1 [Source:HGNC Symbol;Acc:HGNC:8823]	-
ENSG00000164323	43.6847	53.4826	888.099	904.774	48.5837	896.437	-4.20735	4.47582e-86	1.23063e-83	CFAP97	4	185159665	185209504	-	7192	protein_coding	cilia and flagella associated protein 97 [Source:HGNC Symbol;Acc:HGNC:29276]	-
ENSG00000130202	223.388	242.729	1708.65	1513.79	233.058	1611.22	-2.78972	2.76621e-85	7.481e-83	NECTIN2	19	44846175	44889228	+	3747	protein_coding	nectin cell adhesion molecule 2 [Source:HGNC Symbol;Acc:HGNC:9707]	-
ENSG00000137193	332.599	375.407	1937.13	1971.05	354.003	1954.09	-2.46517	3.65852e-85	9.7346e-83	PIM1	6	37170203	37175426	+	2977	protein_coding	Pim-1 proto-oncogene, serine/threonine kinase [Source:HGNC Symbol;Acc:HGNC:8986]	-
ENSG00000196975	223.388	207.759	1456.32	1481.69	215.574	1469.01	-2.76823	4.33518e-85	1.1352e-82	ANXA4	2	69644425	69827100	+	11048	protein_coding	annexin A4 [Source:HGNC Symbol;Acc:HGNC:542]	-
ENSG00000169429	1284.73	1067.6	69.538	101.179	1176.16	85.3585	3.78319	9.3128e-85	2.40052e-82	CXCL8	4	73740506	73743716	+	2274	protein_coding	C-X-C motif chemokine ligand 8 [Source:HGNC Symbol;Acc:HGNC:6025]	-
ENSG00000159307	190.624	156.334	1536.79	1347.43	173.479	1442.11	-3.05426	5.19028e-84	1.31729e-81	SCUBE1	22	43197283	43343388	-	12135	protein_coding	signal peptide, CUB domain and EGF like domain containing 1 [Source:HGNC Symbol;Acc:HGNC:13441]	-
ENSG00000171509	94.3193	85.3665	1008.3	1023.46	89.8429	1015.88	-3.49851	7.23572e-84	1.8086e-81	RXFP1	4	158315311	158653372	+	5684	protein_coding	relaxin family peptide receptor 1 [Source:HGNC Symbol;Acc:HGNC:19718]	-
ENSG00000185291	128.076	123.421	1113.6	1181.07	125.749	1147.34	-3.18949	1.42977e-83	3.52044e-81	IL3RA	X	1336616	1382689	+	1710	protein_coding	interleukin 3 receptor subunit alpha [Source:HGNC Symbol;Acc:HGNC:6012]	-
ENSG00000176014	102.262	92.5661	1077.84	1016.65	97.414	1047.25	-3.42562	2.5909e-83	6.2856e-81	TUBB6	18	12307669	12344320	+	4117	protein_coding	tubulin beta 6 class V [Source:HGNC Symbol;Acc:HGNC:20776]	-
ENSG00000044115	259.13	349.694	2071.24	1988.56	304.412	2029.9	-2.73842	2.7771e-82	6.63969e-80	CTNNA1	5	138610967	138935034	+	8830	protein_coding	catenin alpha 1 [Source:HGNC Symbol;Acc:HGNC:2509]	-
ENSG00000131002	86.3766	93.5946	1004.33	985.523	89.9856	994.925	-3.46736	6.80957e-82	1.60482e-79	TXLNGY	Y	19567313	19606274	+	11377	transcribed_unprocessed_pseudogene	taxilin gamma pseudogene, Y-linked [Source:HGNC Symbol;Acc:HGNC:18473]	-
ENSG00000244040	104.248	91.5376	1043.07	1006.93	97.8926	1025	-3.38739	5.7397e-81	1.33363e-78	IL12A-AS1	3	159909382	160225299	-	8073	antisense	IL12A antisense RNA 1 [Source:HGNC Symbol;Acc:HGNC:49094]	-
ENSG00000133055	54.6059	95.6516	1084.79	1111.02	75.1287	1097.91	-3.87285	9.02736e-81	2.06839e-78	MYBPH	1	203167811	203175813	-	1805	protein_coding	myosin binding protein H [Source:HGNC Symbol;Acc:HGNC:7552]	-
ENSG00000206503	187.646	181.018	1512.95	1293.92	184.332	1403.44	-2.92831	1.56169e-80	3.52921e-78	HLA-A	6	29941260	29945884	+	2710	protein_coding	major histocompatibility complex, class I, A [Source:HGNC Symbol;Acc:HGNC:4931]	-
ENSG00000134061	149.918	124.45	1154.33	1205.39	137.184	1179.86	-3.10339	1.15047e-79	2.56478e-77	CD180	5	67179613	67196799	-	5668	protein_coding	CD180 molecule [Source:HGNC Symbol;Acc:HGNC:6726]	-
ENSG00000091490	875.68	792.983	3176.89	3301.94	834.331	3239.42	-1.95679	2.89161e-78	6.36039e-76	SEL1L3	4	25747427	25863760	-	7489	protein_coding	SEL1L family member 3 [Source:HGNC Symbol;Acc:HGNC:29108]	-
ENSG00000228223	60.5629	48.3401	842.403	826.944	54.4515	834.674	-3.9364	3.34996e-77	7.27161e-75	HCG11	6	26521709	26527404	+	5696	lincRNA	HLA complex group 11 [Source:HGNC Symbol;Acc:HGNC:17707]	-
ENSG00000134955	326.642	346.609	1795.07	1706.42	336.625	1750.75	-2.37897	8.26501e-77	1.77075e-74	SLC37A2	11	125063067	125090312	+	6371	protein_coding	solute carrier family 37 member 2 [Source:HGNC Symbol;Acc:HGNC:20644]	-
ENSG00000135905	336.571	329.124	1724.54	2015.8	332.847	1870.17	-2.49023	9.48782e-77	2.00667e-74	DOCK10	2	224765090	225042445	-	11265	protein_coding	dedicator of cytokinesis 10 [Source:HGNC Symbol;Acc:HGNC:23479]	-
ENSG00000104267	6234.01	6100.1	2108.99	2073.2	6167.06	2091.09	1.56036	6.26473e-76	1.30822e-73	CA2	8	85463852	85481493	+	2123	protein_coding	carbonic anhydrase 2 [Source:HGNC Symbol;Acc:HGNC:1373]	-
ENSG00000149243	32.7635	45.2545	783.792	751.06	39.009	767.426	-4.30084	1.08568e-74	2.23881e-72	KLHL35	11	75422394	75430629	-	5041	protein_coding	kelch like family member 35 [Source:HGNC Symbol;Acc:HGNC:26597]	-
ENSG00000078399	88.3622	122.393	1060.95	1045.84	105.378	1053.4	-3.32335	1.6172e-74	3.29369e-72	HOXA9	7	27162435	27175180	-	3029	protein_coding	homeobox A9 [Source:HGNC Symbol;Acc:HGNC:5109]	Homeobox
ENSG00000100285	40.7062	42.169	728.162	762.734	41.4376	745.448	-4.16943	1.63635e-73	3.29205e-71	NEFH	22	29480230	29491390	+	3783	protein_coding	neurofilament heavy [Source:HGNC Symbol;Acc:HGNC:7737]	-
ENSG00000148444	195.588	202.617	1257.64	1280.3	199.103	1268.97	-2.67227	3.0917e-73	6.14503e-71	COMMD3	10	22315974	22320308	+	3317	protein_coding	COMM domain containing 3 [Source:HGNC Symbol;Acc:HGNC:23332]	-
ENSG00000136720	2044.25	2275.07	481.799	475.736	2159.66	478.767	2.17333	3.3902e-73	6.6581e-71	HS6ST1	2	128236716	128318577	-	4683	protein_coding	heparan sulfate 6-O-sulfotransferase 1 [Source:HGNC Symbol;Acc:HGNC:5201]	-
ENSG00000143669	1253.95	1184.85	3964.66	4036.46	1219.4	4000.56	-1.71391	4.52941e-73	8.79079e-71	LYST	1	235661041	235883640	-	19614	protein_coding	lysosomal trafficking regulator [Source:HGNC Symbol;Acc:HGNC:1968]	-
ENSG00000188626	100.276	95.6516	916.908	958.282	97.9639	937.595	-3.25837	5.86168e-73	1.12442e-70	GOLGA8M	15	28701954	28738384	-	2202	protein_coding	golgin A8 family member M [Source:HGNC Symbol;Acc:HGNC:44404]	-
ENSG00000136997	34603.3	39583.3	13288.7	12555	37093.3	12921.8	1.52134	1.47554e-72	2.79793e-70	MYC	8	127735434	127741434	+	3001	protein_coding	MYC proto-oncogene, bHLH transcription factor [Source:HGNC Symbol;Acc:HGNC:7553]	bHLH
ENSG00000170873	197.574	271.527	1546.72	1600.38	234.551	1573.55	-2.74738	3.18961e-71	5.97942e-69	MTSS1	8	124550790	124728429	-	7727	protein_coding	MTSS1, I-BAR domain containing [Source:HGNC Symbol;Acc:HGNC:20443]	-
ENSG00000130766	351.463	397.006	1803.02	1779.39	374.234	1791.2	-2.25938	2.74975e-70	5.09692e-68	SESN2	1	28259527	28282491	+	3453	protein_coding	sestrin 2 [Source:HGNC Symbol;Acc:HGNC:20746]	-
ENSG00000159217	6691.7	6681.21	2446.74	2361.17	6686.46	2403.96	1.47586	3.50201e-70	6.41918e-68	IGF2BP1	17	48997412	49055650	+	9109	protein_coding	insulin like growth factor 2 mRNA binding protein 1 [Source:HGNC Symbol;Acc:HGNC:28866]	-
ENSG00000186818	296.857	314.725	1562.62	1526.44	305.791	1544.53	-2.33678	2.05349e-69	3.72269e-67	LILRB4	19	54643889	54670359	+	6328	protein_coding	leukocyte immunoglobulin like receptor B4 [Source:HGNC Symbol;Acc:HGNC:6608]	-
ENSG00000028277	186.653	222.159	1258.64	1356.19	204.406	1307.41	-2.67808	2.93852e-69	5.26922e-67	POU2F2	19	42086110	42196585	-	9072	protein_coding	POU class 2 homeobox 2 [Source:HGNC Symbol;Acc:HGNC:9213]	Pou
ENSG00000134986	480.532	431.975	1968.92	2035.26	456.253	2002.09	-2.13324	3.20072e-69	5.67767e-67	NREP	5	111662621	111997464	-	9337	protein_coding	neuronal regeneration related protein [Source:HGNC Symbol;Acc:HGNC:16834]	-
ENSG00000196415	3119.49	4011.2	13415.9	12621.1	3565.34	13018.5	-1.86861	1.32673e-68	2.32841e-66	PRTN3	19	840960	848175	+	1146	protein_coding	proteinase 3 [Source:HGNC Symbol;Acc:HGNC:9495]	-
ENSG00000104783	599.672	667.504	2596.75	2424.41	633.588	2510.58	-1.98668	3.93261e-68	6.82908e-66	KCNN4	19	43766533	43781261	-	3408	protein_coding	potassium calcium-activated channel subfamily N member 4 [Source:HGNC Symbol;Acc:HGNC:6293]	-
ENSG00000149635	28.7922	34.9694	679.486	659.609	31.8808	669.547	-4.39412	5.60619e-68	9.63389e-66	OCSTAMP	20	46540946	46550574	-	2043	protein_coding	osteoclast stimulatory transmembrane protein [Source:HGNC Symbol;Acc:HGNC:16116]	-
ENSG00000143995	32.7635	28.7983	660.611	651.826	30.7809	656.219	-4.41291	3.56166e-67	6.05739e-65	MEIS1	2	66433452	66573869	+	10934	protein_coding	Meis homeobox 1 [Source:HGNC Symbol;Acc:HGNC:7000]	Homeobox
ENSG00000038427	31.7707	25.7128	656.637	652.799	28.7417	654.718	-4.50774	3.65289e-67	6.14915e-65	VCAN	5	83471465	83582303	+	14831	protein_coding	versican [Source:HGNC Symbol;Acc:HGNC:2464]	-
ENSG00000138061	5649.23	5822.41	2070.25	2028.44	5735.82	2049.35	1.48484	4.07266e-67	6.78653e-65	CYP1B1	2	38066973	38109902	-	6014	protein_coding	cytochrome P450 family 1 subfamily B member 1 [Source:HGNC Symbol;Acc:HGNC:2597]	-
ENSG00000167081	405.076	321.924	1801.03	1976.88	363.5	1888.96	-2.37682	1.55573e-66	2.56648e-64	PBX3	9	125747345	125967377	+	4529	protein_coding	PBX homeobox 3 [Source:HGNC Symbol;Acc:HGNC:8634]	Homeobox
ENSG00000073737	261.115	261.242	1363.94	1354.24	261.179	1359.09	-2.37953	8.82971e-66	1.44221e-63	DHRS9	2	169064789	169096167	+	3750	protein_coding	dehydrogenase/reductase 9 [Source:HGNC Symbol;Acc:HGNC:16888]	-
ENSG00000118503	514.288	594.48	2284.82	2237.61	554.384	2261.22	-2.02858	9.30881e-66	1.50556e-63	TNFAIP3	6	137867188	137883312	+	5051	protein_coding	TNF alpha induced protein 3 [Source:HGNC Symbol;Acc:HGNC:11896]	-
ENSG00000163947	144.954	136.792	973.532	1072.11	140.873	1022.82	-2.85983	2.85223e-65	4.56828e-63	ARHGEF3	3	56727418	57079329	-	6594	protein_coding	Rho guanine nucleotide exchange factor 3 [Source:HGNC Symbol;Acc:HGNC:683]	-
ENSG00000156535	433.869	388.777	1786.13	1830.95	411.323	1808.54	-2.1361	3.68043e-65	5.83809e-63	CD109	6	73695785	73828316	+	9782	protein_coding	CD109 molecule [Source:HGNC Symbol;Acc:HGNC:21685]	-
ENSG00000166825	2577.4	2955.94	739.089	708.253	2766.67	723.671	1.9347	5.33486e-65	8.38182e-63	ANPEP	15	89784889	89815401	-	4871	protein_coding	alanyl aminopeptidase, membrane [Source:HGNC Symbol;Acc:HGNC:500]	-
ENSG00000182718	117.154	119.307	892.073	958.282	118.231	925.178	-2.96828	2.7803e-64	4.32704e-62	ANXA2	15	60347134	60402883	-	8824	protein_coding	annexin A2 [Source:HGNC Symbol;Acc:HGNC:537]	-
ENSG00000232810	444.79	433.003	1841.76	1792.04	438.897	1816.9	-2.04941	5.72126e-64	8.82091e-62	TNF	6	31575567	31578336	+	1676	protein_coding	tumor necrosis factor [Source:HGNC Symbol;Acc:HGNC:11892]	-
ENSG00000240342	10678.9	10680.1	4310.36	3980.03	10679.5	4145.2	1.36537	8.3686e-64	1.2783e-61	RPS2P5	12	118246084	118246962	+	879	processed_pseudogene	ribosomal protein S2 pseudogene 5 [Source:HGNC Symbol;Acc:HGNC:31386]	-
ENSG00000144218	42.6919	38.0549	619.882	706.307	40.3734	663.094	-4.0369	2.73323e-63	4.1367e-61	AFF3	2	99545419	100142739	-	12737	protein_coding	AF4/FMR2 family member 3 [Source:HGNC Symbol;Acc:HGNC:6473]	AF-4
ENSG00000178726	131.054	145.02	1166.25	959.255	138.037	1062.75	-2.94509	3.40534e-63	5.10708e-61	THBD	20	23045633	23049741	-	4109	protein_coding	thrombomodulin [Source:HGNC Symbol;Acc:HGNC:11784]	-
ENSG00000104361	261.115	256.099	1290.43	1372.73	258.607	1331.58	-2.36426	6.4122e-63	9.52991e-61	NIPAL2	8	98189833	98294393	-	5599	protein_coding	NIPA like domain containing 2 [Source:HGNC Symbol;Acc:HGNC:25854]	-
ENSG00000125144	15.8853	21.5987	643.723	578.861	18.742	611.292	-5.03044	2.58325e-62	3.805e-60	MT1G	16	56666731	56668065	-	750	protein_coding	metallothionein 1G [Source:HGNC Symbol;Acc:HGNC:7399]	-
ENSG00000111961	72.4769	86.395	754.984	819.161	79.4359	787.072	-3.30984	4.68004e-62	6.83244e-60	SASH1	6	148272304	148552050	+	11143	protein_coding	SAM and SH3 domain containing 1 [Source:HGNC Symbol;Acc:HGNC:19182]	-
ENSG00000127946	254.166	275.641	1347.05	1319.22	264.903	1333.13	-2.33163	9.33936e-62	1.3515e-59	HIP1	7	75533300	75738962	-	8953	protein_coding	huntingtin interacting protein 1 [Source:HGNC Symbol;Acc:HGNC:4913]	-
ENSG00000113328	2104.81	1891.43	5595.82	5680.62	1998.12	5638.22	-1.49644	2.91891e-60	4.18724e-58	CCNG1	5	163437569	163446151	+	3096	protein_coding	cyclin G1 [Source:HGNC Symbol;Acc:HGNC:1592]	-
ENSG00000240184	54.6059	49.3686	671.538	639.179	51.9872	655.359	-3.65527	8.12384e-60	1.15534e-57	PCDHGC3	5	141475947	141512979	+	5432	protein_coding	protocadherin gamma subfamily C, 3 [Source:HGNC Symbol;Acc:HGNC:8716]	-
ENSG00000108691	3270.4	3330.32	1073.87	1115.89	3300.36	1094.88	1.59178	1.0634e-59	1.49939e-57	CCL2	17	34255218	34257203	+	1986	protein_coding	C-C motif chemokine ligand 2 [Source:HGNC Symbol;Acc:HGNC:10618]	-
ENSG00000125648	456.704	546.14	2074.22	2026.5	501.422	2050.36	-2.03232	1.23254e-59	1.72315e-57	SLC25A23	19	6436079	6465203	-	4859	protein_coding	solute carrier family 25 member 23 [Source:HGNC Symbol;Acc:HGNC:19375]	-
ENSG00000256235	851.852	880.406	2844.1	2730.86	866.129	2787.48	-1.68637	1.25756e-59	1.74335e-57	SMIM3	5	150777946	150796734	+	2449	protein_coding	small integral membrane protein 3 [Source:HGNC Symbol;Acc:HGNC:30248]	-
ENSG00000072071	342.528	339.409	1471.23	1491.42	340.968	1481.32	-2.11915	7.03994e-59	9.67816e-57	ADGRL1	19	14147743	14206187	-	8487	protein_coding	adhesion G protein-coupled receptor L1 [Source:HGNC Symbol;Acc:HGNC:20973]	-
ENSG00000147364	39.7134	26.7413	565.245	667.392	33.2273	616.318	-4.21016	3.54517e-58	4.83344e-56	FBXO25	8	406428	477967	+	11438	protein_coding	F-box protein 25 [Source:HGNC Symbol;Acc:HGNC:13596]	-
ENSG00000121807	101.269	81.2524	761.938	873.642	91.2608	817.79	-3.16244	4.61288e-58	6.2376e-56	CCR2	3	46353734	46360928	+	3733	protein_coding	C-C motif chemokine receptor 2 [Source:HGNC Symbol;Acc:HGNC:1603]	-
ENSG00000128965	62.5486	101.823	922.868	809.432	82.1856	866.15	-3.40035	5.43821e-58	7.29383e-56	CHAC1	15	40952962	40956519	+	2058	protein_coding	ChaC glutathione specific gamma-glutamylcyclotransferase 1 [Source:HGNC Symbol;Acc:HGNC:28680]	-
ENSG00000154654	70.4912	55.5396	663.591	739.385	63.0154	701.488	-3.4751	5.56651e-58	7.40571e-56	NCAM2	21	20998315	21543329	+	8380	protein_coding	neural cell adhesion molecule 2 [Source:HGNC Symbol;Acc:HGNC:7657]	-
ENSG00000080709	137.011	149.134	910.948	927.15	143.073	919.049	-2.68386	1.21266e-56	1.60042e-54	KCNN2	5	114055545	114496500	+	6489	protein_coding	potassium calcium-activated channel subfamily N member 2 [Source:HGNC Symbol;Acc:HGNC:6291]	-
ENSG00000087495	77.4411	58.6252	706.307	695.606	68.0331	700.957	-3.36316	1.23966e-56	1.62307e-54	PHACTR3	20	59577509	59847711	+	6095	protein_coding	phosphatase and actin regulator 3 [Source:HGNC Symbol;Acc:HGNC:15833]	-
ENSG00000167460	3003.32	3104.05	7426.66	7439.58	3053.69	7433.12	-1.28346	2.65316e-56	3.44639e-54	TPM4	19	16067021	16103005	+	8632	protein_coding	tropomyosin 4 [Source:HGNC Symbol;Acc:HGNC:12013]	-
ENSG00000261377	47.656	55.5396	595.047	683.931	51.5978	639.489	-3.63274	3.76675e-56	4.85469e-54	PDCD6IPP2	15	28789664	28859007	+	5244	transcribed_unprocessed_pseudogene	PDCD6IP pseudogene 2 [Source:HGNC Symbol;Acc:HGNC:49873]	-
ENSG00000156966	786.325	913.319	106.294	116.745	849.822	111.519	2.92938	4.07524e-56	5.21157e-54	B3GNT7	2	231395543	231401164	+	3806	protein_coding	UDP-GlcNAc:betaGal beta-1,3-N-acetylglucosaminyltransferase 7 [Source:HGNC Symbol;Acc:HGNC:18811]	-
ENSG00000168268	36.7349	34.9694	620.875	538.973	35.8521	579.924	-4.01523	4.38845e-56	5.56895e-54	NT5DC2	3	52524385	52535054	-	4719	protein_coding	5'-nucleotidase domain containing 2 [Source:HGNC Symbol;Acc:HGNC:25717]	-
ENSG00000106991	191.617	201.588	1161.28	1033.19	196.603	1097.24	-2.48068	6.77483e-56	8.53163e-54	ENG	9	127815012	127854756	-	3935	protein_coding	endoglin [Source:HGNC Symbol;Acc:HGNC:3349]	-
ENSG00000133812	426.919	395.977	1639.11	1623.73	411.448	1631.42	-1.98707	7.63751e-56	9.54516e-54	SBF2	11	9778667	10294207	-	16767	protein_coding	SET binding factor 2 [Source:HGNC Symbol;Acc:HGNC:2135]	-
ENSG00000143369	42.6919	61.7107	638.756	649.881	52.2013	644.318	-3.62824	8.84414e-56	1.09701e-53	ECM1	1	150508062	150513789	+	3360	protein_coding	extracellular matrix protein 1 [Source:HGNC Symbol;Acc:HGNC:3153]	-
ENSG00000026508	1222.18	1188.96	3381.53	3488.73	1205.57	3435.13	-1.5106	1.90401e-55	2.34407e-53	CD44	11	35138870	35232402	+	10004	protein_coding	CD44 molecule (Indian blood group) [Source:HGNC Symbol;Acc:HGNC:1681]	-
ENSG00000136068	793.275	909.204	2909.67	2742.54	851.24	2826.1	-1.73148	2.77373e-55	3.3895e-53	FLNB	3	58008400	58172251	+	13952	protein_coding	filamin B [Source:HGNC Symbol;Acc:HGNC:3755]	-
ENSG00000113532	375.291	283.869	1558.64	1711.29	329.58	1634.97	-2.30968	5.20045e-55	6.30822e-53	ST8SIA4	5	100806935	100903266	-	7794	protein_coding	ST8 alpha-N-acetyl-neuraminide alpha-2,8-sialyltransferase 4 [Source:HGNC Symbol;Acc:HGNC:10871]	-
ENSG00000255571	39.7134	33.9409	585.113	543.837	36.8271	564.475	-3.93675	5.46893e-55	6.58547e-53	MIR9-3HG	15	89361579	89398487	+	7265	lincRNA	MIR9-3 host gene [Source:HGNC Symbol;Acc:HGNC:27388]	-
ENSG00000197043	2607.18	2629.9	854.324	859.049	2618.54	856.686	1.61191	9.84796e-55	1.17726e-52	ANXA6	5	151100712	151157882	-	5427	protein_coding	annexin A6 [Source:HGNC Symbol;Acc:HGNC:544]	-
ENSG00000184349	17.871	17.4847	497.693	537.027	17.6779	517.36	-4.871	1.83322e-54	2.17572e-52	EFNA5	5	107376889	107670895	-	5703	protein_coding	ephrin A5 [Source:HGNC Symbol;Acc:HGNC:3225]	-
ENSG00000176871	87.3694	84.338	691.406	763.707	85.8537	727.557	-3.08296	1.86178e-54	2.19385e-52	WSB2	12	118032694	118062430	-	4616	protein_coding	WD repeat and SOCS box containing 2 [Source:HGNC Symbol;Acc:HGNC:19222]	-
ENSG00000211829	2010.49	1976.8	581.139	584.698	1993.64	582.918	1.77405	1.92004e-54	2.24645e-52	TRDC	14	22462932	22465787	+	720	TR_C_gene	T cell receptor delta constant [Source:HGNC Symbol;Acc:HGNC:12253]	-
ENSG00000168918	2165.37	2370.72	5863.05	5839.2	2268.05	5851.12	-1.36739	1.19534e-53	1.3887e-51	INPP5D	2	233059967	233207903	+	8681	protein_coding	inositol polyphosphate-5-phosphatase D [Source:HGNC Symbol;Acc:HGNC:6079]	-
ENSG00000183508	1840.71	1755.67	466.898	507.841	1798.19	487.369	1.88335	1.21011e-53	1.39602e-51	TENT5C	1	117605934	117628372	+	5751	protein_coding	terminal nucleotidyltransferase 5C [Source:HGNC Symbol;Acc:HGNC:24712]	-
ENSG00000221963	644.349	554.368	2102.03	2221.07	599.359	2161.55	-1.85018	1.57149e-53	1.80034e-51	APOL6	22	35648395	35668409	+	10121	protein_coding	apolipoprotein L6 [Source:HGNC Symbol;Acc:HGNC:14870]	-
ENSG00000100219	3650.65	3666.64	8614.76	8398.83	3658.65	8506.8	-1.2173	2.41252e-53	2.74478e-51	XBP1	22	28794555	28800597	-	3028	protein_coding	X-box binding protein 1 [Source:HGNC Symbol;Acc:HGNC:12801]	TF_bZIP
ENSG00000114107	17.871	12.3421	498.687	512.705	15.1066	505.696	-5.06139	7.79021e-53	8.80241e-51	CEP70	3	138494344	138594538	-	4420	protein_coding	centrosomal protein 70 [Source:HGNC Symbol;Acc:HGNC:29972]	-
ENSG00000131398	79.4267	139.878	986.446	948.553	109.652	967.5	-3.14395	2.45907e-52	2.75968e-50	KCNC3	19	50311937	50333515	-	6277	protein_coding	potassium voltage-gated channel subfamily C member 3 [Source:HGNC Symbol;Acc:HGNC:6235]	-
ENSG00000169715	11.914	18.5132	503.654	498.112	15.2136	500.883	-5.04536	2.75461e-52	3.07046e-50	MT1E	16	56625475	56627112	+	1052	protein_coding	metallothionein 1E [Source:HGNC Symbol;Acc:HGNC:7397]	-
ENSG00000160789	1178.49	1319.58	3857.37	3542.24	1249.04	3699.81	-1.56681	4.15899e-52	4.60475e-50	LMNA	1	156082573	156140089	+	6985	protein_coding	lamin A/C [Source:HGNC Symbol;Acc:HGNC:6636]	-
ENSG00000127507	581.801	582.138	1911.3	2027.47	581.969	1969.39	-1.75877	7.32551e-52	8.0566e-50	ADGRE2	19	14732393	14778541	-	8622	protein_coding	adhesion G protein-coupled receptor E2 [Source:HGNC Symbol;Acc:HGNC:3337]	-
ENSG00000171988	1470.39	1405.98	3785.85	3907.07	1438.18	3846.46	-1.41921	9.36135e-52	1.02274e-49	JMJD1C	10	63167221	63521850	-	11066	protein_coding	jumonji domain containing 1C [Source:HGNC Symbol;Acc:HGNC:12313]	-
ENSG00000124942	8647.59	8355.63	18228.9	18548.8	8501.61	18388.9	-1.11301	9.95808e-52	1.08078e-49	AHNAK	11	62433542	62556235	-	19465	protein_coding	AHNAK nucleoprotein [Source:HGNC Symbol;Acc:HGNC:347]	-
ENSG00000051128	67.5127	76.1099	749.023	620.694	71.8113	684.859	-3.25415	1.00738e-51	1.08619e-49	HOMER3	19	18929201	18941261	-	3422	protein_coding	homer scaffold protein 3 [Source:HGNC Symbol;Acc:HGNC:17514]	-
ENSG00000167880	139.99	204.674	1118.57	1072.11	172.332	1095.34	-2.6697	1.7967e-51	1.92468e-49	EVPL	17	76004502	76027452	-	7510	protein_coding	envoplakin [Source:HGNC Symbol;Acc:HGNC:3503]	-
ENSG00000136205	78.4339	100.794	736.109	711.172	89.614	723.641	-3.01493	2.89387e-51	3.08001e-49	TNS3	7	47275154	47582558	-	11797	protein_coding	tensin 3 [Source:HGNC Symbol;Acc:HGNC:21616]	-
ENSG00000205268	1282.74	1268.16	3398.42	3658.01	1275.45	3528.22	-1.46795	3.69158e-51	3.90385e-49	PDE7A	8	65717510	65842322	-	7425	protein_coding	phosphodiesterase 7A [Source:HGNC Symbol;Acc:HGNC:8791]	-
ENSG00000160712	391.177	413.462	1497.05	1578	402.319	1537.53	-1.93444	4.1814e-51	4.39366e-49	IL6R	1	154405193	154469450	+	6453	protein_coding	interleukin 6 receptor [Source:HGNC Symbol;Acc:HGNC:6019]	-
ENSG00000177034	38.7205	29.8268	492.726	596.373	34.2737	544.549	-3.98798	5.88203e-51	6.14151e-49	MTX3	5	79976731	79991265	-	7919	protein_coding	metaxin 3 [Source:HGNC Symbol;Acc:HGNC:24812]	-
ENSG00000135424	116.162	151.191	911.941	852.239	133.676	882.09	-2.72346	6.8835e-51	7.14196e-49	ITGA7	12	55684568	55716043	-	6373	protein_coding	integrin subunit alpha 7 [Source:HGNC Symbol;Acc:HGNC:6143]	-
ENSG00000105426	124.104	134.735	807.634	822.08	129.42	814.857	-2.65495	1.06406e-50	1.09711e-48	PTPRS	19	5158495	5340803	-	8565	protein_coding	protein tyrosine phosphatase, receptor type S [Source:HGNC Symbol;Acc:HGNC:9681]	-
ENSG00000077420	224.381	270.499	1216.91	1163.56	247.44	1190.24	-2.26684	1.23212e-50	1.2625e-48	APBB1IP	10	26438203	26567803	+	3981	protein_coding	amyloid beta precursor protein binding family B member 1 interacting protein [Source:HGNC Symbol;Acc:HGNC:17379]	-
ENSG00000234745	3635.76	3777.72	8439.93	8496.12	3706.74	8468.02	-1.19192	1.29851e-50	1.32232e-48	HLA-B	6	31269491	31357188	-	3051	protein_coding	major histocompatibility complex, class I, B [Source:HGNC Symbol;Acc:HGNC:4932]	-
ENSG00000051108	281.965	329.124	1352.02	1281.28	305.544	1316.65	-2.10797	1.9734e-49	1.99725e-47	HERPUD1	16	56932048	56944863	+	5155	protein_coding	homocysteine inducible ER protein with ubiquitin like domain 1 [Source:HGNC Symbol;Acc:HGNC:13744]	-
ENSG00000077935	18.8639	9.25661	464.911	488.383	14.0602	476.647	-5.0765	3.99545e-49	4.01908e-47	SMC1B	22	45344063	45413619	-	4253	protein_coding	structural maintenance of chromosomes 1B [Source:HGNC Symbol;Acc:HGNC:11112]	-
ENSG00000109113	45.6704	52.4541	539.416	548.702	49.0622	544.059	-3.47209	1.31872e-48	1.31848e-46	RAB34	17	28714281	28718429	-	3325	protein_coding	RAB34, member RAS oncogene family [Source:HGNC Symbol;Acc:HGNC:16519]	-
ENSG00000142798	125.097	137.821	822.535	781.219	131.459	801.877	-2.60924	2.16318e-48	2.14976e-46	HSPG2	1	21822245	21937297	-	18104	protein_coding	heparan sulfate proteoglycan 2 [Source:HGNC Symbol;Acc:HGNC:5273]	-
ENSG00000075407	35.742	32.9124	461.931	522.434	34.3272	492.182	-3.84121	1.73772e-47	1.71659e-45	ZNF37A	10	38094334	38150293	+	13190	protein_coding	zinc finger protein 37A [Source:HGNC Symbol;Acc:HGNC:13102]	zf-C2H2
ENSG00000124762	1007.73	1119.02	3005.03	2973.11	1063.37	2989.07	-1.49128	3.21695e-47	3.15893e-45	CDKN1A	6	36676460	36687339	+	3050	protein_coding	cyclin dependent kinase inhibitor 1A [Source:HGNC Symbol;Acc:HGNC:1784]	-
ENSG00000112576	1303.59	1509.86	3990.49	3837.99	1406.72	3914.24	-1.47663	3.27999e-47	3.20177e-45	CCND3	6	41934933	42050357	-	5802	protein_coding	cyclin D3 [Source:HGNC Symbol;Acc:HGNC:1585]	-
ENSG00000088992	1524.99	1726.87	454.977	427.092	1625.93	441.035	1.88229	3.52093e-47	3.41675e-45	TESC	12	117038923	117099479	-	1926	protein_coding	tescalcin [Source:HGNC Symbol;Acc:HGNC:26065]	-
ENSG00000101311	17.871	7.19958	456.964	465.034	12.5353	460.999	-5.19217	5.01093e-47	4.83423e-45	FERMT1	20	6074845	6123544	-	5359	protein_coding	fermitin family member 1 [Source:HGNC Symbol;Acc:HGNC:15889]	-
ENSG00000178718	21.8424	10.2851	449.017	449.468	16.0637	449.243	-4.79882	1.81819e-46	1.74388e-44	RPP25	15	74954416	74957464	-	3049	protein_coding	ribonuclease P and MRP subunit p25 [Source:HGNC Symbol;Acc:HGNC:30361]	-
ENSG00000151012	731.719	668.533	2107	2217.18	700.126	2162.09	-1.62653	2.18684e-46	2.08534e-44	SLC7A11	4	138164097	138242349	-	9645	protein_coding	solute carrier family 7 member 11 [Source:HGNC Symbol;Acc:HGNC:11059]	-
ENSG00000120280	275.015	241.7	1101.68	1171.34	258.358	1136.51	-2.13669	2.29588e-46	2.17673e-44	CXorf21	X	30558824	30577844	-	1855	protein_coding	chromosome X open reading frame 21 [Source:HGNC Symbol;Acc:HGNC:25667]	-
ENSG00000113810	3112.54	2818.12	6925.98	7306.29	2965.33	7116.14	-1.26281	2.92792e-46	2.7601e-44	SMC4	3	160399274	160434962	+	8457	protein_coding	structural maintenance of chromosomes 4 [Source:HGNC Symbol;Acc:HGNC:14013]	-
ENSG00000160991	3922.69	4377.35	1595.4	1584.81	4150.02	1590.11	1.38392	4.06863e-46	3.81365e-44	ORAI2	7	102433106	102456821	+	11103	protein_coding	ORAI calcium release-activated calcium modulator 2 [Source:HGNC Symbol;Acc:HGNC:21667]	-
ENSG00000100154	60.5629	46.283	518.555	610.966	53.423	564.76	-3.40044	6.4434e-46	6.00547e-44	TTC28	22	27978014	28679865	-	12645	protein_coding	tetratricopeptide repeat domain 28 [Source:HGNC Symbol;Acc:HGNC:29179]	-
ENSG00000169136	11483.1	13685.4	5081.24	4777.79	12584.2	4929.52	1.35208	7.03975e-46	6.52442e-44	ATF5	19	49928702	49933935	+	2954	protein_coding	activating transcription factor 5 [Source:HGNC Symbol;Acc:HGNC:790]	TF_bZIP
ENSG00000270055	192.61	208.788	930.816	993.306	200.699	962.061	-2.26151	1.33441e-45	1.22982e-43	AC127502.2	15	30487963	30490313	+	2351	sense_intronic	novel transcript	-
ENSG00000128928	261.115	313.696	1355.99	1185.93	287.406	1270.96	-2.14534	1.78268e-45	1.63383e-43	IVD	15	40405795	40435947	+	6533	protein_coding	isovaleryl-CoA dehydrogenase [Source:HGNC Symbol;Acc:HGNC:6186]	-
ENSG00000110400	3371.67	3704.7	1356.98	1242.36	3538.18	1299.67	1.44488	2.1776e-45	1.98474e-43	NECTIN1	11	119623408	119729084	-	7701	protein_coding	nectin cell adhesion molecule 1 [Source:HGNC Symbol;Acc:HGNC:9706]	-
ENSG00000012817	92.3336	100.794	643.723	693.66	96.5639	668.692	-2.79235	2.61986e-45	2.37472e-43	KDM5D	Y	19703865	19744939	-	9463	protein_coding	lysine demethylase 5D [Source:HGNC Symbol;Acc:HGNC:11115]	ARID
ENSG00000157985	11.914	16.4562	431.136	406.662	14.1851	418.899	-4.88725	1.02712e-44	9.25927e-43	AGAP1	2	235494089	236131800	+	13910	protein_coding	ArfGAP with GTPase domain, ankyrin repeat and PH domain 1 [Source:HGNC Symbol;Acc:HGNC:16922]	-
ENSG00000164307	389.191	338.38	1339.1	1418.45	363.786	1378.78	-1.92178	2.20212e-44	1.97437e-42	ERAP1	5	96760810	96808100	-	7945	protein_coding	endoplasmic reticulum aminopeptidase 1 [Source:HGNC Symbol;Acc:HGNC:18173]	-
ENSG00000275325	20.8495	13.3707	412.261	424.174	17.1101	418.217	-4.60729	2.28943e-44	2.04155e-42	PDCD6IPP1	15	22727104	22744918	+	1283	transcribed_unprocessed_pseudogene	PDCD6IP pseudogene 1 [Source:HGNC Symbol;Acc:HGNC:49872]	-
ENSG00000099337	55.5987	81.2524	579.152	643.071	68.4256	611.111	-3.16116	2.8477e-44	2.52572e-42	KCNK6	19	38319844	38332076	+	6169	protein_coding	potassium two pore domain channel subfamily K member 6 [Source:HGNC Symbol;Acc:HGNC:6281]	-
ENSG00000117407	85.3837	104.908	689.42	643.071	95.146	666.245	-2.80894	3.4687e-44	3.06006e-42	ARTN	1	43933320	43937241	+	2658	protein_coding	artemin [Source:HGNC Symbol;Acc:HGNC:727]	-
ENSG00000196586	93.3264	111.079	669.552	681.013	102.203	675.282	-2.72503	6.86579e-44	6.02473e-42	MYO6	6	75749192	75919537	+	8785	protein_coding	myosin VI [Source:HGNC Symbol;Acc:HGNC:7605]	-
ENSG00000033327	739.661	759.042	2121.9	2186.05	749.352	2153.98	-1.52338	6.94479e-44	6.06181e-42	GAB2	11	78215297	78418348	-	6771	protein_coding	GRB2 associated binding protein 2 [Source:HGNC Symbol;Acc:HGNC:14458]	-
ENSG00000107957	2428.47	2549.68	894.06	763.707	2489.08	828.883	1.58654	1.33264e-43	1.15708e-41	SH3PXD2A	10	103594027	103855543	-	11756	protein_coding	SH3 and PX domains 2A [Source:HGNC Symbol;Acc:HGNC:23664]	-
ENSG00000176788	3873.05	3974.17	1651.03	1521.58	3923.61	1586.3	1.30658	2.52221e-43	2.17847e-41	BASP1	5	17065598	17276843	+	2217	protein_coding	brain abundant membrane attached signal protein 1 [Source:HGNC Symbol;Acc:HGNC:957]	-
ENSG00000111666	3610.94	3666.64	1513.94	1401.91	3638.79	1457.93	1.31961	2.88892e-43	2.48222e-41	CHPT1	12	101696947	101744140	+	6004	protein_coding	choline phosphotransferase 1 [Source:HGNC Symbol;Acc:HGNC:17852]	-
ENSG00000130396	1452.52	1372.03	402.327	412.499	1412.28	407.413	1.79348	3.29394e-43	2.81555e-41	AFDN	6	167826922	167972023	+	13720	protein_coding	afadin, adherens junction formation factor [Source:HGNC Symbol;Acc:HGNC:7137]	-
ENSG00000129245	31.7707	49.3686	494.713	483.519	40.5696	489.116	-3.59481	3.82786e-43	3.25506e-41	FXR2	17	7591230	7614871	-	4331	protein_coding	FMR1 autosomal homolog 2 [Source:HGNC Symbol;Acc:HGNC:4024]	-
ENSG00000118513	4087.5	3983.43	8467.74	8679.02	4035.46	8573.38	-1.08711	5.53446e-43	4.68216e-41	MYB	6	135181315	135219173	+	5493	protein_coding	MYB proto-oncogene, transcription factor [Source:HGNC Symbol;Acc:HGNC:7545]	MYB
ENSG00000149516	2549.6	2302.84	858.297	845.429	2426.22	851.863	1.51014	5.63349e-43	4.74161e-41	MS4A3	11	60056587	60071128	+	2095	protein_coding	membrane spanning 4-domains A3 [Source:HGNC Symbol;Acc:HGNC:7317]	-
ENSG00000163421	138.997	148.106	776.839	760.788	143.551	768.814	-2.42137	7.53666e-43	6.31128e-41	PROK2	3	71771656	71785206	-	1612	protein_coding	prokineticin 2 [Source:HGNC Symbol;Acc:HGNC:18455]	-
ENSG00000198417	15.8853	22.6273	406.301	401.797	19.2563	404.049	-4.39427	8.96529e-43	7.46972e-41	MT1F	16	56657694	56660698	+	1889	protein_coding	metallothionein 1F [Source:HGNC Symbol;Acc:HGNC:7398]	-
ENSG00000043355	16.8782	23.6558	393.386	422.228	20.267	407.807	-4.3337	9.15209e-43	7.58704e-41	ZIC2	13	99981772	99986773	+	3310	protein_coding	Zic family member 2 [Source:HGNC Symbol;Acc:HGNC:12873]	zf-C2H2
ENSG00000116985	54.6059	60.6822	558.291	494.221	57.644	526.256	-3.19112	1.84075e-42	1.51834e-40	BMP8B	1	39757182	39788861	-	4822	protein_coding	bone morphogenetic protein 8b [Source:HGNC Symbol;Acc:HGNC:1075]	-
ENSG00000108828	8425.19	9864.46	3851.41	3697.9	9144.82	3774.66	1.27658	2.30545e-42	1.89219e-40	VAT1	17	43014605	43025123	-	3501	protein_coding	vesicle amine transport 1 [Source:HGNC Symbol;Acc:HGNC:16919]	-
ENSG00000166927	186.653	159.419	843.396	878.506	173.036	860.951	-2.31417	2.40398e-42	1.96329e-40	MS4A7	11	60378482	60395951	+	4348	protein_coding	membrane spanning 4-domains A7 [Source:HGNC Symbol;Acc:HGNC:13378]	-
ENSG00000145569	61.5557	61.7107	503.654	548.702	61.6332	526.178	-3.09385	7.66314e-42	6.22753e-40	OTULINL	5	14581775	14615007	+	4074	protein_coding	OTU deubiquitinase with linear linkage specificity like [Source:HGNC Symbol;Acc:HGNC:25629]	-
ENSG00000153113	316.714	234.501	1197.05	1259.87	275.607	1228.46	-2.15517	7.71681e-42	6.2404e-40	CAST	5	96525267	96779595	+	12448	protein_coding	calpastatin [Source:HGNC Symbol;Acc:HGNC:1515]	-
ENSG00000085719	27.7994	26.7413	399.347	425.146	27.2703	412.247	-3.91783	9.93537e-42	7.99531e-40	CPNE3	8	86514427	86561498	+	6745	protein_coding	copine 3 [Source:HGNC Symbol;Acc:HGNC:2316]	-
ENSG00000130529	404.084	545.111	2012.63	1749.23	474.597	1880.93	-1.98733	1.22053e-41	9.77434e-40	TRPM4	19	49157741	49211836	+	6604	protein_coding	transient receptor potential cation channel subfamily M member 4 [Source:HGNC Symbol;Acc:HGNC:17993]	-
ENSG00000113645	20.8495	17.4847	389.413	386.231	19.1671	387.822	-4.33711	1.966e-41	1.56682e-39	WWC1	5	168291651	168472303	+	10076	protein_coding	WW and C2 domain containing 1 [Source:HGNC Symbol;Acc:HGNC:29435]	-
ENSG00000113048	1457.48	1437.86	3491.8	3454.68	1447.67	3473.24	-1.26252	2.08971e-41	1.6574e-39	MRPS27	5	72219409	72320646	-	6511	protein_coding	mitochondrial ribosomal protein S27 [Source:HGNC Symbol;Acc:HGNC:14512]	-
ENSG00000134247	97.2978	90.509	600.014	637.233	93.9034	618.623	-2.71945	2.32025e-41	1.83144e-39	PTGFRN	1	116910057	116990358	+	6352	protein_coding	prostaglandin F2 receptor inhibitor [Source:HGNC Symbol;Acc:HGNC:9601]	-
ENSG00000104894	352.456	483.401	1720.57	1616.92	417.928	1668.74	-1.99825	2.39154e-41	1.87873e-39	CD37	19	49335171	49343335	+	4161	protein_coding	CD37 molecule [Source:HGNC Symbol;Acc:HGNC:1666]	-
ENSG00000095015	556.98	485.458	1655	1715.18	521.219	1685.09	-1.69248	2.91875e-41	2.28202e-39	MAP3K1	5	56815574	56896152	+	7716	protein_coding	mitogen-activated protein kinase kinase kinase 1 [Source:HGNC Symbol;Acc:HGNC:6848]	-
ENSG00000162711	251.187	262.271	1007.31	1069.19	256.729	1038.25	-2.01606	3.12462e-41	2.43145e-39	NLRP3	1	247416156	247449108	+	4757	protein_coding	NLR family pyrin domain containing 3 [Source:HGNC Symbol;Acc:HGNC:16400]	-
ENSG00000055163	1464.43	1509.86	459.944	465.034	1487.14	462.489	1.68499	3.7996e-41	2.94282e-39	CYFIP2	5	157266079	157395595	+	10498	protein_coding	cytoplasmic FMR1 interacting protein 2 [Source:HGNC Symbol;Acc:HGNC:13760]	-
ENSG00000118308	636.407	580.081	1838.78	1818.3	608.244	1828.54	-1.5877	4.40997e-41	3.3996e-39	LRMP	12	25004342	25108334	+	6610	protein_coding	lymphoid restricted membrane protein [Source:HGNC Symbol;Acc:HGNC:6690]	-
ENSG00000113580	989.856	860.864	2531.18	2720.16	925.36	2625.67	-1.50433	4.70696e-41	3.61166e-39	NR3C1	5	143277931	143435512	-	9172	protein_coding	nuclear receptor subfamily 3 group C member 1 [Source:HGNC Symbol;Acc:HGNC:7978]	ESR-like
ENSG00000145743	37.7277	29.8268	450.01	415.418	33.7773	432.714	-3.67745	5.19861e-41	3.97044e-39	FBXL17	5	107859035	108382098	-	8125	protein_coding	F-box and leucine rich repeat protein 17 [Source:HGNC Symbol;Acc:HGNC:13615]	-
ENSG00000182957	30.7779	18.5132	406.301	416.391	24.6455	411.346	-4.05688	5.75809e-41	4.37748e-39	SPATA13	13	23979805	24307074	+	9948	protein_coding	spermatogenesis associated 13 [Source:HGNC Symbol;Acc:HGNC:23222]	-
ENSG00000146416	1191.4	1158.1	282.126	328.832	1174.75	305.479	1.94292	8.8961e-41	6.73206e-39	AIG1	6	143060496	143340304	+	7677	protein_coding	androgen induced 1 [Source:HGNC Symbol;Acc:HGNC:21607]	-
ENSG00000107731	611.586	736.415	99.34	109.935	674	104.637	2.68681	9.989e-41	7.52459e-39	UNC5B	10	71212570	71302864	+	6841	protein_coding	unc-5 netrin receptor B [Source:HGNC Symbol;Acc:HGNC:12568]	-
ENSG00000197747	61.5557	61.7107	529.482	497.139	61.6332	513.311	-3.05802	1.10605e-40	8.29388e-39	S100A10	1	151982915	151994390	-	1543	protein_coding	S100 calcium binding protein A10 [Source:HGNC Symbol;Acc:HGNC:10487]	-
ENSG00000135596	490.46	584.195	1788.12	1716.15	537.327	1752.14	-1.70571	1.26823e-40	9.42625e-39	MICAL1	6	109444062	109465968	-	7056	protein_coding	microtubule associated monooxygenase, calponin and LIM domain containing 1 [Source:HGNC Symbol;Acc:HGNC:20619]	-
ENSG00000180592	14.8925	26.7413	389.413	407.635	20.8169	398.524	-4.26377	1.26849e-40	9.42625e-39	SKIDA1	10	21513478	21526368	-	6700	protein_coding	SKI/DACH domain containing 1 [Source:HGNC Symbol;Acc:HGNC:32697]	-
ENSG00000185133	1237.07	1461.52	367.558	357.045	1349.29	362.302	1.89681	1.28899e-40	9.53566e-39	INPP5J	22	31122731	31134696	+	4822	protein_coding	inositol polyphosphate-5-phosphatase J [Source:HGNC Symbol;Acc:HGNC:8956]	-
ENSG00000214425	30.7779	32.9124	402.327	425.146	31.8451	413.737	-3.70013	2.84691e-40	2.09668e-38	LRRC37A4P	17	45506741	45550335	-	6924	transcribed_unprocessed_pseudogene	leucine rich repeat containing 37 member A4, pseudogene [Source:HGNC Symbol;Acc:HGNC:25479]	-
ENSG00000165118	36.7349	14.3992	440.076	453.36	25.567	446.718	-4.12029	3.11124e-40	2.28116e-38	C9orf64	9	83938311	83956986	-	2729	protein_coding	chromosome 9 open reading frame 64 [Source:HGNC Symbol;Acc:HGNC:28144]	-
ENSG00000042493	925.321	949.316	2625.56	2403	937.319	2514.28	-1.42354	3.4653e-40	2.52952e-38	CAPG	2	85394748	85418432	-	2607	protein_coding	capping actin protein, gelsolin like [Source:HGNC Symbol;Acc:HGNC:1474]	-
ENSG00000101210	65.5271	95.6516	628.822	588.59	80.5893	608.706	-2.91912	4.26723e-40	3.10117e-38	EEF1A2	20	63488012	63499322	-	4910	protein_coding	eukaryotic translation elongation factor 1 alpha 2 [Source:HGNC Symbol;Acc:HGNC:3192]	-
ENSG00000112773	4335.71	3772.58	1582.49	1625.67	4054.14	1604.08	1.33772	5.7916e-40	4.19053e-38	TENT5A	6	81491439	81752774	-	6053	protein_coding	terminal nucleotidyltransferase 5A [Source:HGNC Symbol;Acc:HGNC:18345]	-
ENSG00000196576	1438.62	1755.67	4488.18	4173.63	1597.14	4330.91	-1.43942	6.74447e-40	4.85867e-38	PLXNB2	22	50274979	50307627	-	7257	protein_coding	plexin B2 [Source:HGNC Symbol;Acc:HGNC:9104]	-
ENSG00000142192	9987.91	9472.59	4718.65	4734.98	9730.25	4726.82	1.04163	8.11548e-40	5.82092e-38	APP	21	25880550	26171128	-	6316	protein_coding	amyloid beta precursor protein [Source:HGNC Symbol;Acc:HGNC:620]	-
ENSG00000160685	2121.69	2396.43	799.687	687.823	2259.06	743.755	1.60292	1.14503e-39	8.17732e-38	ZBTB7B	1	155002630	155018522	+	4303	protein_coding	zinc finger and BTB domain containing 7B [Source:HGNC Symbol;Acc:HGNC:18668]	ZBTB
ENSG00000136040	275.015	271.527	1054.99	1033.19	273.271	1044.09	-1.93378	1.41963e-39	1.00947e-37	PLXNC1	12	94148723	94307675	+	9887	protein_coding	plexin C1 [Source:HGNC Symbol;Acc:HGNC:9106]	-
ENSG00000113648	3500.73	3614.19	7471.36	7360.77	3557.46	7416.07	-1.05984	1.56557e-39	1.10847e-37	H2AFY	5	135333900	135399914	-	17730	protein_coding	H2A histone family member Y [Source:HGNC Symbol;Acc:HGNC:4740]	-
ENSG00000006756	53.613	58.6252	489.746	477.682	56.1191	483.714	-3.10816	2.12997e-39	1.50163e-37	ARSD	X	2903970	2929351	-	7030	protein_coding	arylsulfatase D [Source:HGNC Symbol;Acc:HGNC:717]	-
ENSG00000142583	329.621	411.405	1477.19	1324.08	370.513	1400.63	-1.9191	2.31e-39	1.62162e-37	SLC2A5	1	9035107	9088478	-	6693	protein_coding	solute carrier family 2 member 5 [Source:HGNC Symbol;Acc:HGNC:11010]	-
ENSG00000165757	20.8495	30.8554	369.545	446.55	25.8524	408.047	-3.98358	2.43048e-39	1.69897e-37	JCAD	10	30012800	30115494	-	9515	protein_coding	junctional cadherin 5 associated [Source:HGNC Symbol;Acc:HGNC:29283]	-
ENSG00000204592	2889.15	3010.45	6239.54	6323.69	2949.8	6281.62	-1.09058	2.60727e-39	1.81486e-37	HLA-E	6	30489467	30494205	+	2975	protein_coding	major histocompatibility complex, class I, E [Source:HGNC Symbol;Acc:HGNC:4962]	-
ENSG00000181381	395.148	387.749	1275.53	1346.46	391.448	1310.99	-1.74374	3.00937e-39	2.08595e-37	DDX60L	4	168356735	168537786	-	12156	protein_coding	DExD/H-box 60 like [Source:HGNC Symbol;Acc:HGNC:26429]	-
ENSG00000007237	2624.06	2693.67	5675.29	5711.75	2658.87	5693.52	-1.09855	3.24182e-39	2.23767e-37	GAS7	17	9910609	10198551	-	10100	protein_coding	growth arrest specific 7 [Source:HGNC Symbol;Acc:HGNC:4169]	-
ENSG00000162734	366.356	370.264	1234.8	1263.76	368.31	1249.28	-1.76216	4.19393e-39	2.8828e-37	PEA15	1	160205337	160215376	+	2806	protein_coding	proliferation and apoptosis adaptor protein 15 [Source:HGNC Symbol;Acc:HGNC:8822]	-
ENSG00000163683	410.041	380.549	1291.42	1366.89	395.295	1329.15	-1.74929	4.90831e-39	3.35985e-37	SMIM14	4	39546330	39639090	-	6721	protein_coding	small integral membrane protein 14 [Source:HGNC Symbol;Acc:HGNC:27321]	-
ENSG00000231453	35.742	53.4826	466.898	459.197	44.6123	463.048	-3.37834	5.56733e-39	3.79522e-37	LINC01305	2	174326027	174330643	+	3435	lincRNA	long intergenic non-protein coding RNA 1305 [Source:HGNC Symbol;Acc:HGNC:27690]	-
ENSG00000164506	2020.42	1791.67	596.04	657.664	1906.04	626.852	1.60435	6.55804e-39	4.45218e-37	STXBP5	6	147204425	147390476	+	10504	protein_coding	syntaxin binding protein 5 [Source:HGNC Symbol;Acc:HGNC:19665]	-
ENSG00000135363	1150.69	1338.09	3250.4	3207.57	1244.39	3228.99	-1.37591	7.55999e-39	5.11136e-37	LMO2	11	33858576	33892289	-	3109	protein_coding	LIM domain only 2 [Source:HGNC Symbol;Acc:HGNC:6642]	-
ENSG00000198961	1340.33	1173.53	3248.42	3170.6	1256.93	3209.51	-1.35219	7.89933e-39	5.31899e-37	PJA2	5	109334709	109409994	-	5217	protein_coding	praja ring finger ubiquitin ligase 2 [Source:HGNC Symbol;Acc:HGNC:17481]	-
ENSG00000111057	13.8997	13.3707	365.571	345.371	13.6352	355.471	-4.70391	9.14324e-39	6.13155e-37	KRT18	12	52948871	52952901	+	3218	protein_coding	keratin 18 [Source:HGNC Symbol;Acc:HGNC:6430]	-
ENSG00000085662	8.93551	12.3421	365.571	352.181	10.6388	358.876	-5.07929	1.45839e-38	9.74051e-37	AKR1B1	7	134442350	134459284	-	3660	protein_coding	aldo-keto reductase family 1 member B [Source:HGNC Symbol;Acc:HGNC:381]	-
ENSG00000176170	36.7349	37.0264	439.083	396.933	36.8806	418.008	-3.50257	1.4794e-38	9.84101e-37	SPHK1	17	76376584	76387860	+	4416	protein_coding	sphingosine kinase 1 [Source:HGNC Symbol;Acc:HGNC:11240]	-
ENSG00000119547	85.3837	63.7677	523.522	623.613	74.5757	573.567	-2.94168	1.95098e-38	1.29258e-36	ONECUT2	18	57435685	57491297	+	16234	protein_coding	one cut homeobox 2 [Source:HGNC Symbol;Acc:HGNC:8139]	CUT
ENSG00000110934	716.826	768.298	2000.71	2080.98	742.562	2040.84	-1.45879	2.20861e-38	1.45742e-36	BIN2	12	51281038	51324668	-	4010	protein_coding	bridging integrator 2 [Source:HGNC Symbol;Acc:HGNC:1053]	-
ENSG00000185551	1646.12	1826.64	592.066	528.271	1736.38	560.169	1.63222	2.40301e-38	1.57938e-36	NR2F2	15	96325938	96340263	+	6459	protein_coding	nuclear receptor subfamily 2 group F member 2 [Source:HGNC Symbol;Acc:HGNC:7976]	RXR-like
ENSG00000130052	17.871	38.0549	422.195	419.309	27.963	420.752	-3.91685	2.92159e-38	1.9126e-36	STARD8	X	68647666	68725842	+	5558	protein_coding	StAR related lipid transfer domain containing 8 [Source:HGNC Symbol;Acc:HGNC:19161]	-
ENSG00000232653	437.84	435.061	1672.89	1373.7	436.45	1523.29	-1.80317	3.03223e-38	1.97718e-36	GOLGA8N	15	32593456	32607310	+	7602	protein_coding	golgin A8 family member N [Source:HGNC Symbol;Acc:HGNC:44405]	-
ENSG00000113407	4409.18	4116.1	8684.3	9204.37	4262.64	8944.34	-1.06918	6.85855e-38	4.45455e-36	TARS	5	33440696	33469539	+	5718	protein_coding	threonyl-tRNA synthetase [Source:HGNC Symbol;Acc:HGNC:11572]	-
ENSG00000161671	54.6059	66.8533	510.608	475.736	60.7296	493.172	-3.02283	7.21016e-38	4.66455e-36	EMC10	19	50476400	50490870	+	10748	protein_coding	ER membrane protein complex subunit 10 [Source:HGNC Symbol;Acc:HGNC:27609]	-
ENSG00000151883	1205.3	1176.62	2823.24	2957.54	1190.96	2890.39	-1.27912	8.73771e-38	5.6307e-36	PARP8	5	50665899	50846522	+	10056	protein_coding	poly(ADP-ribose) polymerase family member 8 [Source:HGNC Symbol;Acc:HGNC:26124]	-
ENSG00000170113	122.119	106.965	636.769	645.989	114.542	641.379	-2.48463	1.08683e-37	6.95129e-36	NIPA1	15	22773063	22829791	+	8700	protein_coding	NIPA magnesium transporter 1 [Source:HGNC Symbol;Acc:HGNC:17043]	-
ENSG00000075340	1280.76	1275.35	389.413	397.906	1278.06	393.659	1.69889	1.08713e-37	6.95129e-36	ADD2	2	70607618	70768225	-	12673	protein_coding	adducin 2 [Source:HGNC Symbol;Acc:HGNC:244]	-
ENSG00000152409	238.28	222.159	905.981	939.798	230.219	922.889	-2.00289	1.94033e-37	1.23589e-35	JMY	5	79236189	79327215	+	9042	protein_coding	junction mediating and regulatory protein, p53 cofactor [Source:HGNC Symbol;Acc:HGNC:28916]	-
ENSG00000165661	3716.18	3996.8	1700.7	1626.65	3856.49	1663.67	1.2129	1.98176e-37	1.25742e-35	QSOX2	9	136206333	136245841	-	4530	protein_coding	quiescin sulfhydryl oxidase 2 [Source:HGNC Symbol;Acc:HGNC:30249]	-
ENSG00000112851	1023.61	838.237	2582.84	2672.49	930.925	2627.66	-1.49666	2.02267e-37	1.27847e-35	ERBIN	5	65926475	66082549	+	10216	protein_coding	erbb2 interacting protein [Source:HGNC Symbol;Acc:HGNC:15842]	-
ENSG00000162104	803.203	786.812	2216.28	2048.88	795.007	2132.58	-1.42346	2.29497e-37	1.44504e-35	ADCY9	16	3953387	4116185	-	10358	protein_coding	adenylate cyclase 9 [Source:HGNC Symbol;Acc:HGNC:240]	-
ENSG00000069482	16.8782	28.7983	441.07	343.425	22.8383	392.247	-4.10625	3.27577e-37	2.05477e-35	GAL	11	68683779	68691175	+	1300	protein_coding	galanin and GMAP prepropeptide [Source:HGNC Symbol;Acc:HGNC:4114]	-
ENSG00000205302	565.916	476.201	1590.43	1738.53	521.058	1664.48	-1.67513	3.57112e-37	2.23154e-35	SNX2	5	122774996	122830108	+	4254	protein_coding	sorting nexin 2 [Source:HGNC Symbol;Acc:HGNC:11173]	-
ENSG00000160255	3228.7	3578.19	7597.52	7202.2	3403.44	7399.86	-1.12059	3.74897e-37	2.33384e-35	ITGB2	21	44885953	44931989	-	6797	protein_coding	integrin subunit beta 2 [Source:HGNC Symbol;Acc:HGNC:6155]	-
ENSG00000154127	413.019	385.692	1278.51	1310.46	399.355	1294.48	-1.69642	3.86911e-37	2.39957e-35	UBASH3B	11	122655675	122814473	+	9011	protein_coding	ubiquitin associated and SH3 domain containing B [Source:HGNC Symbol;Acc:HGNC:29884]	-
ENSG00000136048	60.5629	46.283	470.872	460.17	53.423	465.521	-3.12157	3.92237e-37	2.4235e-35	DRAM1	12	101877351	102012130	+	4180	protein_coding	DNA damage regulated autophagy modulator 1 [Source:HGNC Symbol;Acc:HGNC:25645]	-
ENSG00000173546	376.284	473.115	1487.12	1442.77	424.7	1464.95	-1.78698	4.12132e-37	2.53692e-35	CSPG4	15	75674322	75712848	-	8290	protein_coding	chondroitin sulfate proteoglycan 4 [Source:HGNC Symbol;Acc:HGNC:2466]	-
ENSG00000198879	523.224	619.164	1726.53	1745.34	571.194	1735.93	-1.60413	4.5419e-37	2.78542e-35	SFMBT2	10	7158624	7411486	-	9953	protein_coding	Scm like with four mbt domains 2 [Source:HGNC Symbol;Acc:HGNC:20256]	-
ENSG00000101384	462.661	475.172	1507.98	1394.13	468.917	1451.06	-1.62973	5.4492e-37	3.32946e-35	JAG1	20	10637684	10673999	-	9298	protein_coding	jagged 1 [Source:HGNC Symbol;Acc:HGNC:6188]	-
ENSG00000183087	464.646	546.14	1692.75	1537.14	505.393	1614.95	-1.6764	7.43306e-37	4.52484e-35	GAS6	13	113820549	113864067	-	6006	protein_coding	growth arrest specific 6 [Source:HGNC Symbol;Acc:HGNC:4168]	-
ENSG00000132842	910.429	790.926	2255.02	2413.7	850.677	2334.36	-1.45606	7.47096e-37	4.53119e-35	AP3B1	5	78000525	78294755	-	7310	protein_coding	adaptor related protein complex 3 subunit beta 1 [Source:HGNC Symbol;Acc:HGNC:566]	-
ENSG00000171236	532.159	529.684	1579.51	1527.41	530.921	1553.46	-1.54888	7.65669e-37	4.62683e-35	LRG1	19	4536409	4540474	-	3133	protein_coding	leucine rich alpha-2-glycoprotein 1 [Source:HGNC Symbol;Acc:HGNC:29480]	-
ENSG00000112701	1904.26	1743.33	4217.98	4080.24	1823.79	4149.11	-1.1857	1.34672e-36	8.08163e-35	SENP6	6	75601509	75718278	+	11414	protein_coding	SUMO specific peptidase 6 [Source:HGNC Symbol;Acc:HGNC:20944]	-
ENSG00000165168	2820.64	2529.11	1042.08	1060.43	2674.88	1051.26	1.34744	1.34718e-36	8.08163e-35	CYBB	X	37780011	37813461	+	4423	protein_coding	cytochrome b-245 beta chain [Source:HGNC Symbol;Acc:HGNC:2578]	-
ENSG00000104043	1489.25	1340.15	3368.62	3354.47	1414.7	3361.55	-1.24843	2.65909e-36	1.58939e-34	ATP8B4	15	49858238	50182817	-	10861	protein_coding	ATPase phospholipid transporting 8B4 (putative) [Source:HGNC Symbol;Acc:HGNC:13536]	-
ENSG00000057608	3476.91	3198.67	6906.12	7157.44	3337.79	7031.78	-1.07492	2.99493e-36	1.78366e-34	GDI2	10	5765223	5842132	-	4033	protein_coding	GDP dissociation inhibitor 2 [Source:HGNC Symbol;Acc:HGNC:4227]	-
ENSG00000123636	443.797	403.177	1304.33	1430.13	423.487	1367.23	-1.69063	3.63972e-36	2.15987e-34	BAZ2B	2	159318979	159616692	-	20370	protein_coding	bromodomain adjacent to zinc finger domain 2B [Source:HGNC Symbol;Acc:HGNC:963]	MBD
ENSG00000167601	206.51	208.788	825.515	879.479	207.649	852.497	-2.03765	3.80325e-36	2.24883e-34	AXL	19	41219203	41261766	+	5154	protein_coding	AXL receptor tyrosine kinase [Source:HGNC Symbol;Acc:HGNC:905]	-
ENSG00000250337	187.646	174.847	761.938	839.591	181.246	800.765	-2.14319	4.13098e-36	2.43389e-34	PURPL	5	27472292	27496401	+	2638	lincRNA	p53 upregulated regulator of p53 levels [Source:HGNC Symbol;Acc:HGNC:48995]	-
ENSG00000244306	1440.6	1523.23	503.654	495.194	1481.91	499.424	1.56909	4.48338e-36	2.63211e-34	DUXAP10	14	19268853	19337730	-	12311	transcribed_processed_pseudogene	double homeobox A pseudogene 10 [Source:NCBI gene;Acc:503639]	-
ENSG00000171766	47.656	34.9694	410.274	421.255	41.3127	415.765	-3.32901	6.75139e-36	3.93561e-34	GATM	15	45361124	45402327	-	6644	protein_coding	glycine amidinotransferase [Source:HGNC Symbol;Acc:HGNC:4175]	-
ENSG00000110619	1037.51	1048.05	2523.24	2517.8	1042.78	2520.52	-1.2733	7.9464e-36	4.61591e-34	CARS	11	3000922	3057613	-	10037	protein_coding	cysteinyl-tRNA synthetase [Source:HGNC Symbol;Acc:HGNC:1493]	-
ENSG00000112343	337.564	343.523	1108.63	1190.8	340.543	1149.72	-1.75549	8.72002e-36	5.04751e-34	TRIM38	6	25962802	25991226	+	9413	protein_coding	tripartite motif containing 38 [Source:HGNC Symbol;Acc:HGNC:10059]	-
ENSG00000166428	236.295	303.411	1143.4	1029.3	269.853	1086.35	-2.01004	8.96689e-36	5.17226e-34	PLD4	14	104924713	104937790	+	6977	protein_coding	phospholipase D family member 4 [Source:HGNC Symbol;Acc:HGNC:23792]	-
ENSG00000130755	916.386	978.115	2453.7	2327.12	947.25	2390.41	-1.33556	9.03984e-36	5.19618e-34	GMFG	19	39328353	39342372	-	1490	protein_coding	glia maturation factor gamma [Source:HGNC Symbol;Acc:HGNC:4374]	-
ENSG00000139514	3366.7	3663.56	7197.18	7584.54	3515.13	7390.86	-1.07226	1.02478e-35	5.87005e-34	SLC7A1	13	29509410	29595688	-	7692	protein_coding	solute carrier family 7 member 1 [Source:HGNC Symbol;Acc:HGNC:11057]	-
ENSG00000134243	144.954	134.735	734.122	652.799	139.844	693.461	-2.30956	1.64656e-35	9.39904e-34	SORT1	1	109309568	109397951	-	9160	protein_coding	sortilin 1 [Source:HGNC Symbol;Acc:HGNC:11186]	-
ENSG00000162433	1828.8	1860.58	643.723	706.307	1844.69	675.015	1.45022	1.72125e-35	9.79154e-34	AK4	1	65147549	65232145	+	7578	protein_coding	adenylate kinase 4 [Source:HGNC Symbol;Acc:HGNC:363]	-
ENSG00000217236	33.7564	23.6558	369.545	368.72	28.7061	369.132	-3.68202	1.9765e-35	1.12049e-33	SP9	2	174334946	174338492	+	2554	protein_coding	Sp9 transcription factor [Source:HGNC Symbol;Acc:HGNC:30690]	zf-C2H2
ENSG00000170345	213.459	254.042	947.703	912.557	233.751	930.13	-1.99312	2.2367e-35	1.26366e-33	FOS	14	75278774	75282230	+	3238	protein_coding	Fos proto-oncogene, AP-1 transcription factor subunit [Source:HGNC Symbol;Acc:HGNC:3796]	TF_bZIP
ENSG00000089177	14.8925	27.7698	367.558	338.561	21.3312	353.059	-4.05375	4.76692e-35	2.68395e-33	KIF16B	20	16272104	16573434	-	7721	protein_coding	kinesin family member 16B [Source:HGNC Symbol;Acc:HGNC:15869]	-
ENSG00000114779	213.459	241.7	907.967	878.506	227.58	893.237	-1.97315	5.99314e-35	3.36289e-33	ABHD14B	3	51968510	51983409	-	3161	protein_coding	abhydrolase domain containing 14B [Source:HGNC Symbol;Acc:HGNC:28235]	-
ENSG00000101160	355.435	375.407	1192.08	1169.4	365.421	1180.74	-1.69224	6.13748e-35	3.4322e-33	CTSZ	20	58995185	59007247	-	2038	protein_coding	cathepsin Z [Source:HGNC Symbol;Acc:HGNC:2547]	-
ENSG00000237438	20.8495	15.4277	340.736	318.13	18.1386	329.433	-4.18021	6.94325e-35	3.86969e-33	CECR7	22	17036570	17060825	+	4453	transcribed_unprocessed_pseudogene	cat eye syndrome chromosome region, candidate 7 [Source:HGNC Symbol;Acc:HGNC:1845]	-
ENSG00000135678	83.3981	56.5682	484.779	593.454	69.9831	539.117	-2.94357	1.0461e-34	5.8106e-33	CPM	12	68842197	68971570	-	7535	protein_coding	carboxypeptidase M [Source:HGNC Symbol;Acc:HGNC:2311]	-
ENSG00000133863	43.6847	27.7698	372.525	431.957	35.7273	402.241	-3.48998	1.39175e-34	7.70458e-33	TEX15	8	30831544	30913003	-	11864	protein_coding	testis expressed 15, meiosis and synapsis associated [Source:HGNC Symbol;Acc:HGNC:11738]	-
ENSG00000170315	2101.83	2225.7	807.634	875.588	2163.76	841.611	1.36214	1.59097e-34	8.77798e-33	UBB	17	16380798	16382745	+	1621	protein_coding	ubiquitin B [Source:HGNC Symbol;Acc:HGNC:12463]	-
ENSG00000169398	15.8853	14.3992	326.829	306.456	15.1423	316.642	-4.38526	1.66936e-34	9.17981e-33	PTK2	8	140657900	141002216	-	13742	protein_coding	protein tyrosine kinase 2 [Source:HGNC Symbol;Acc:HGNC:9611]	-
ENSG00000119684	21.8424	14.3992	308.947	353.154	18.1208	331.051	-4.18792	2.14205e-34	1.174e-32	MLH3	14	75013764	75051532	-	8363	protein_coding	mutL homolog 3 [Source:HGNC Symbol;Acc:HGNC:7128]	-
ENSG00000196839	51.6274	61.7107	473.852	424.174	56.669	449.013	-2.98714	2.83002e-34	1.54592e-32	ADA	20	44619522	44652233	-	2852	protein_coding	adenosine deaminase [Source:HGNC Symbol;Acc:HGNC:186]	-
ENSG00000134769	43.6847	53.4826	403.32	439.74	48.5837	421.53	-3.11848	3.16622e-34	1.72387e-32	DTNA	18	34493290	34891844	+	12634	protein_coding	dystrobrevin alpha [Source:HGNC Symbol;Acc:HGNC:3057]	-
ENSG00000161681	83.3981	82.281	554.317	490.329	82.8395	522.323	-2.65638	3.45294e-34	1.87379e-32	SHANK1	19	50661827	50719450	-	7567	protein_coding	SH3 and multiple ankyrin repeat domains 1 [Source:HGNC Symbol;Acc:HGNC:15474]	-
ENSG00000253230	32.7635	31.8839	386.433	345.371	32.3237	365.902	-3.5005	3.63674e-34	1.96706e-32	LINC00599	8	9900064	9905366	-	4136	lincRNA	long intergenic non-protein coding RNA 599 [Source:HGNC Symbol;Acc:HGNC:27231]	-
ENSG00000132965	1294.66	1178.67	2860.99	3065.53	1236.67	2963.26	-1.26058	4.14035e-34	2.22638e-32	ALOX5AP	13	30713478	30764426	+	1715	protein_coding	arachidonate 5-lipoxygenase activating protein [Source:HGNC Symbol;Acc:HGNC:436]	-
ENSG00000164754	4553.14	4072.91	8781.65	9576.01	4313.02	9178.83	-1.08955	4.14317e-34	2.22638e-32	RAD21	8	116845935	116874866	-	6192	protein_coding	RAD21 cohesin complex component [Source:HGNC Symbol;Acc:HGNC:9811]	-
ENSG00000234883	75.4554	83.3095	520.542	491.302	79.3824	505.922	-2.67254	4.59769e-34	2.4626e-32	MIR155HG	21	25561909	25575168	+	1600	lincRNA	MIR155 host gene [Source:HGNC Symbol;Acc:HGNC:35460]	-
ENSG00000075426	721.79	759.042	1912.29	1911.7	740.416	1912	-1.36881	4.75412e-34	2.53814e-32	FOSL2	2	28392448	28417312	+	7157	protein_coding	FOS like 2, AP-1 transcription factor subunit [Source:HGNC Symbol;Acc:HGNC:3798]	TF_bZIP
ENSG00000048052	305.793	258.156	1002.34	1045.84	281.975	1024.09	-1.86012	5.55966e-34	2.95864e-32	HDAC9	7	18086949	19002416	+	16827	protein_coding	histone deacetylase 9 [Source:HGNC Symbol;Acc:HGNC:14065]	-
ENSG00000173193	89.3551	86.395	515.575	534.109	87.875	524.842	-2.5782	6.06181e-34	3.21549e-32	PARP14	3	122680618	122730840	+	10495	protein_coding	poly(ADP-ribose) polymerase family member 14 [Source:HGNC Symbol;Acc:HGNC:29232]	-
ENSG00000198692	16.8782	12.3421	308.947	314.239	14.6102	311.593	-4.4118	6.18367e-34	3.26961e-32	EIF1AY	Y	20575725	20593154	+	4074	protein_coding	eukaryotic translation initiation factor 1A Y-linked [Source:HGNC Symbol;Acc:HGNC:3252]	-
ENSG00000178115	77.4411	77.1384	511.601	479.628	77.2897	495.614	-2.68079	8.57157e-34	4.51774e-32	GOLGA8Q	15	30552078	30562501	+	2137	protein_coding	golgin A8 family member Q [Source:HGNC Symbol;Acc:HGNC:44408]	-
ENSG00000139117	92.3336	94.6231	512.594	589.562	93.4783	551.078	-2.55979	9.62015e-34	5.05426e-32	CPNE8	12	38646822	38907430	-	5178	protein_coding	copine 8 [Source:HGNC Symbol;Acc:HGNC:23498]	-
ENSG00000123066	2395.71	2300.78	4873.62	4842	2348.25	4857.81	-1.04866	1.04404e-33	5.46778e-32	MED13L	12	115953872	116277719	-	37364	protein_coding	mediator complex subunit 13 like [Source:HGNC Symbol;Acc:HGNC:22962]	-
ENSG00000111052	1849.65	1708.36	678.492	627.505	1779	652.998	1.44613	1.19644e-33	6.24612e-32	LIN7A	12	80792520	80937925	-	6795	protein_coding	lin-7 homolog A, crumbs cell polarity complex component [Source:HGNC Symbol;Acc:HGNC:17787]	-
ENSG00000183762	49.6417	56.5682	434.116	415.418	53.1049	424.767	-3.00055	1.25323e-33	6.52196e-32	KREMEN1	22	29073078	29168333	+	7977	protein_coding	kringle containing transmembrane protein 1 [Source:HGNC Symbol;Acc:HGNC:17550]	-
ENSG00000099399	1177.5	1194.1	386.433	377.476	1185.8	381.954	1.63442	1.42719e-33	7.40387e-32	MAGEB2	X	30215560	30220089	+	1610	protein_coding	MAGE family member B2 [Source:HGNC Symbol;Acc:HGNC:6809]	-
ENSG00000088930	3023.18	2939.49	5891.85	6084.36	2981.33	5988.11	-1.00612	1.90678e-33	9.86086e-32	XRN2	20	21303304	21389827	+	3437	protein_coding	5'-3' exoribonuclease 2 [Source:HGNC Symbol;Acc:HGNC:12836]	-
ENSG00000137642	2429.47	2182.5	913.928	921.313	2305.98	917.62	1.32951	1.932e-33	9.96006e-32	SORL1	11	121452203	121633693	+	19449	protein_coding	sortilin related receptor 1 [Source:HGNC Symbol;Acc:HGNC:11185]	-
ENSG00000119673	24.8209	27.7698	336.763	334.669	26.2953	335.716	-3.67523	2.80142e-33	1.43972e-31	ACOT2	14	73567620	73575658	+	2393	protein_coding	acyl-CoA thioesterase 2 [Source:HGNC Symbol;Acc:HGNC:18431]	-
ENSG00000185686	1647.11	1696.02	639.75	572.051	1671.56	605.9	1.46419	2.84718e-33	1.45869e-31	PRAME	22	22547701	22559361	-	3775	protein_coding	preferentially expressed antigen in melanoma [Source:HGNC Symbol;Acc:HGNC:9336]	-
ENSG00000247982	1550.81	1693.96	3618.96	3586.99	1622.38	3602.97	-1.15122	2.87916e-33	1.47051e-31	LINC00926	15	57300365	57307769	+	3669	lincRNA	long intergenic non-protein coding RNA 926 [Source:HGNC Symbol;Acc:HGNC:27514]	-
ENSG00000186184	1375.08	1387.46	3040.8	3099.58	1381.27	3070.19	-1.15236	3.04353e-33	1.54966e-31	POLR1D	13	27620742	27744237	+	11210	protein_coding	RNA polymerase I and III subunit D [Source:HGNC Symbol;Acc:HGNC:20422]	-
ENSG00000101004	35.742	64.7962	452.99	461.143	50.2691	457.067	-3.18813	4.13725e-33	2.10007e-31	NINL	20	25452705	25585517	-	6008	protein_coding	ninein like [Source:HGNC Symbol;Acc:HGNC:29163]	-
ENSG00000070159	1158.64	1078.91	2591.78	2660.81	1118.77	2626.3	-1.23097	5.13923e-33	2.60067e-31	PTPN3	9	109375466	109498313	-	9995	protein_coding	protein tyrosine phosphatase, non-receptor type 3 [Source:HGNC Symbol;Acc:HGNC:9655]	-
ENSG00000178202	2.9785	9.25661	340.736	327.859	6.11755	334.298	-5.78325	5.87292e-33	2.95383e-31	KDELC2	11	108472105	108498432	-	4993	protein_coding	KDEL motif containing 2 [Source:HGNC Symbol;Acc:HGNC:28496]	-
ENSG00000158186	57.5844	54.5111	412.261	441.685	56.0478	426.973	-2.92913	5.92598e-33	2.97145e-31	MRAS	3	138347648	138405534	+	6365	protein_coding	muscle RAS oncogene homolog [Source:HGNC Symbol;Acc:HGNC:7227]	-
ENSG00000146094	2676.68	3437.29	1117.57	1076	3056.98	1096.79	1.47871	7.13757e-33	3.56813e-31	DOK3	5	177501907	177511274	-	4823	protein_coding	docking protein 3 [Source:HGNC Symbol;Acc:HGNC:24583]	-
ENSG00000089041	359.406	408.319	1242.74	1182.04	383.863	1212.39	-1.65958	1.12578e-32	5.59398e-31	P2RX7	12	121132819	121188032	+	5546	protein_coding	purinergic receptor P2X 7 [Source:HGNC Symbol;Acc:HGNC:8537]	-
ENSG00000090615	2932.83	2999.14	1339.1	1330.89	2965.99	1335	1.15166	1.1508e-32	5.70114e-31	GOLGA3	12	132768909	132828858	-	10549	protein_coding	golgin A3 [Source:HGNC Symbol;Acc:HGNC:4426]	-
ENSG00000239998	218.424	255.071	926.842	866.832	236.747	896.837	-1.92204	1.17596e-32	5.80835e-31	LILRA2	19	54572920	54590287	+	5349	protein_coding	leukocyte immunoglobulin like receptor A2 [Source:HGNC Symbol;Acc:HGNC:6603]	-
ENSG00000115884	680.091	688.074	161.924	153.714	684.083	157.819	2.11602	1.74568e-32	8.59654e-31	SDC1	2	20200797	20225433	-	3595	protein_coding	syndecan 1 [Source:HGNC Symbol;Acc:HGNC:10658]	-
ENSG00000125772	1228.14	1126.22	2678.21	2908.9	1177.18	2793.55	-1.24664	2.49214e-32	1.2236e-30	GPCPD1	20	5544404	5611026	-	7527	protein_coding	glycerophosphocholine phosphodiesterase 1 [Source:HGNC Symbol;Acc:HGNC:26957]	-
ENSG00000112033	285.936	341.466	1161.28	1034.17	313.701	1097.73	-1.80756	3.30832e-32	1.61951e-30	PPARD	6	35342558	35428191	+	4457	protein_coding	peroxisome proliferator activated receptor delta [Source:HGNC Symbol;Acc:HGNC:9235]	THR-like
ENSG00000102699	1681.86	1689.85	3525.58	3852.59	1685.85	3689.08	-1.12983	4.27827e-32	2.08812e-30	PARP4	13	24420926	24512810	-	6080	protein_coding	poly(ADP-ribose) polymerase family member 4 [Source:HGNC Symbol;Acc:HGNC:271]	-
ENSG00000153898	37.7277	58.6252	452.99	395.96	48.1764	424.475	-3.14186	4.34544e-32	2.11465e-30	MCOLN2	1	84925583	84997113	-	3442	protein_coding	mucolipin 2 [Source:HGNC Symbol;Acc:HGNC:13357]	-
ENSG00000184271	48.6489	69.9388	452.99	439.74	59.2938	446.365	-2.91436	5.83639e-32	2.83185e-30	POU6F1	12	51186936	51217708	-	6048	protein_coding	POU class 6 homeobox 1 [Source:HGNC Symbol;Acc:HGNC:9224]	Pou
ENSG00000010017	1487.27	1468.71	3243.45	3160.87	1477.99	3202.16	-1.11537	6.56219e-32	3.17468e-30	RANBP9	6	13621498	13711564	-	3347	protein_coding	RAN binding protein 9 [Source:HGNC Symbol;Acc:HGNC:13727]	-
ENSG00000167291	106.233	146.049	625.842	675.175	126.141	650.509	-2.368	6.72586e-32	3.24434e-30	TBC1D16	17	79932343	80035848	-	11555	protein_coding	TBC1 domain family member 16 [Source:HGNC Symbol;Acc:HGNC:28356]	-
ENSG00000253293	32.7635	43.1975	352.657	384.286	37.9805	368.471	-3.28017	8.18659e-32	3.93744e-30	HOXA10	7	27170591	27180261	-	3707	protein_coding	homeobox A10 [Source:HGNC Symbol;Acc:HGNC:5100]	Homeobox
ENSG00000114541	24.8209	29.8268	323.848	330.778	27.3238	327.313	-3.58385	9.48774e-32	4.54998e-30	FRMD4B	3	69169990	69542583	-	9993	protein_coding	FERM domain containing 4B [Source:HGNC Symbol;Acc:HGNC:24886]	-
ENSG00000026559	3.97134	6.17107	420.208	294.781	5.0712	357.495	-6.14402	1.09745e-31	5.24772e-30	KCNG1	20	51003656	51023129	-	5437	protein_coding	potassium voltage-gated channel modifier subfamily G member 1 [Source:HGNC Symbol;Acc:HGNC:6248]	-
ENSG00000183741	2631.01	2845.89	1094.73	1212.2	2738.45	1153.46	1.2472	1.19251e-31	5.68578e-30	CBX6	22	38861450	38872314	-	8030	protein_coding	chromobox 6 [Source:HGNC Symbol;Acc:HGNC:1556]	-
ENSG00000177706	350.47	424.775	1375.86	1195.66	387.623	1285.76	-1.73037	1.20386e-31	5.72339e-30	FAM20C	7	192969	260745	+	4629	protein_coding	FAM20C, golgi associated secretory pathway kinase [Source:HGNC Symbol;Acc:HGNC:22140]	-
ENSG00000285254	6.94984	16.4562	305.967	286.025	11.703	295.996	-4.66819	1.26812e-31	6.01154e-30	AL513128.2	10	22475455	22478026	-	2572	lincRNA	novel transcript	-
ENSG00000183878	36.7349	33.9409	371.532	332.723	35.3379	352.127	-3.31617	2.07376e-31	9.77452e-30	UTY	Y	13248379	13480673	-	9191	protein_coding	ubiquitously transcribed tetratricopeptide repeat containing, Y-linked [Source:HGNC Symbol;Acc:HGNC:12638]	-
ENSG00000196141	17.871	26.7413	326.829	302.564	22.3062	314.696	-3.82155	2.21225e-31	1.03976e-29	SPATS2L	2	200305881	200482263	+	10437	protein_coding	spermatogenesis associated serine rich 2 like [Source:HGNC Symbol;Acc:HGNC:24574]	-
ENSG00000198722	33.7564	47.3115	360.604	393.042	40.534	376.823	-3.21897	2.25259e-31	1.05571e-29	UNC13B	9	35161992	35405338	+	17916	protein_coding	unc-13 homolog B [Source:HGNC Symbol;Acc:HGNC:12566]	-
ENSG00000020633	1771.22	2098.16	727.169	694.633	1934.69	710.901	1.44428	2.83463e-31	1.32099e-29	RUNX3	1	24899511	24965121	-	4523	protein_coding	runt related transcription factor 3 [Source:HGNC Symbol;Acc:HGNC:10473]	Runt
ENSG00000143891	691.013	732.3	1874.55	1758.96	711.657	1816.75	-1.35222	2.84804e-31	1.3235e-29	GALM	2	38665910	38741237	+	2790	protein_coding	galactose mutarotase [Source:HGNC Symbol;Acc:HGNC:24063]	-
ENSG00000123472	1308.56	1278.44	389.413	461.143	1293.5	425.278	1.60453	2.96299e-31	1.37304e-29	ATPAF1	1	46632737	46673867	-	5677	protein_coding	ATP synthase mitochondrial F1 complex assembly factor 1 [Source:HGNC Symbol;Acc:HGNC:18803]	-
ENSG00000165731	168.782	228.33	835.449	829.863	198.556	832.656	-2.0693	3.08992e-31	1.42786e-29	RET	10	43077027	43130351	+	6911	protein_coding	ret proto-oncogene [Source:HGNC Symbol;Acc:HGNC:9967]	-
ENSG00000059377	172.753	163.533	678.492	718.955	168.143	698.723	-2.05484	3.21485e-31	1.48144e-29	TBXAS1	7	139777051	140020325	+	6200	protein_coding	thromboxane A synthase 1 [Source:HGNC Symbol;Acc:HGNC:11609]	-
ENSG00000185989	1906.24	1994.28	4029.23	4029.65	1950.26	4029.44	-1.04698	3.53673e-31	1.62522e-29	RASA3	13	113977783	114132611	-	4763	protein_coding	RAS p21 protein activator 3 [Source:HGNC Symbol;Acc:HGNC:20331]	-
ENSG00000111860	36.7349	38.0549	337.756	370.665	37.3949	354.211	-3.24401	4.43679e-31	2.03316e-29	CEP85L	6	118460772	118710075	-	9462	protein_coding	centrosomal protein 85 like [Source:HGNC Symbol;Acc:HGNC:21638]	-
ENSG00000169397	8.93551	17.4847	296.033	282.134	13.2101	289.083	-4.45762	4.7281e-31	2.16065e-29	RNASE3	14	20891399	20892348	+	720	protein_coding	ribonuclease A family member 3 [Source:HGNC Symbol;Acc:HGNC:10046]	-
ENSG00000101336	405.076	506.028	1365.92	1461.26	455.552	1413.59	-1.63432	4.92203e-31	2.24306e-29	HCK	20	32052188	32101856	+	3092	protein_coding	HCK proto-oncogene, Src family tyrosine kinase [Source:HGNC Symbol;Acc:HGNC:4840]	-
ENSG00000173801	1871.49	2390.26	746.043	733.548	2130.88	739.796	1.52608	5.39883e-31	2.45357e-29	JUP	17	41754604	41786931	-	4942	protein_coding	junction plakoglobin [Source:HGNC Symbol;Acc:HGNC:6207]	-
ENSG00000196358	995.813	1230.1	332.789	288.944	1112.96	310.866	1.84006	6.83467e-31	3.08909e-29	NTNG2	9	132161676	132244534	+	7845	protein_coding	netrin G2 [Source:HGNC Symbol;Acc:HGNC:14288]	-
ENSG00000139572	77.4411	89.4805	490.74	482.546	83.4608	486.643	-2.54446	7.20232e-31	3.24636e-29	GPR84	12	54362445	54364487	-	2043	protein_coding	G protein-coupled receptor 84 [Source:HGNC Symbol;Acc:HGNC:4535]	-
ENSG00000128487	229.345	206.731	834.456	789.975	218.038	812.215	-1.89682	9.59934e-31	4.31499e-29	SPECC1	17	20009344	20319026	+	13676	protein_coding	sperm antigen with calponin homology and coiled-coil domains 1 [Source:HGNC Symbol;Acc:HGNC:30615]	-
ENSG00000198019	99.2834	116.222	525.509	595.4	107.753	560.454	-2.37974	1.51909e-30	6.80988e-29	FCGR1B	1	121087345	121096310	+	3383	protein_coding	Fc fragment of IgG receptor Ib [Source:HGNC Symbol;Acc:HGNC:3614]	-
ENSG00000229314	5.95701	4.11405	287.093	358.018	5.03553	322.555	-5.99736	1.8287e-30	8.17561e-29	ORM1	9	114323056	114326475	+	901	protein_coding	orosomucoid 1 [Source:HGNC Symbol;Acc:HGNC:8498]	-
ENSG00000186716	2707.46	3172.96	1202.01	1252.09	2940.21	1227.05	1.26056	2.11543e-30	9.43198e-29	BCR	22	23179704	23318037	+	12389	protein_coding	BCR, RhoGEF and GTPase activating protein [Source:HGNC Symbol;Acc:HGNC:1014]	-
ENSG00000083857	1356.21	1212.62	448.023	434.875	1284.41	441.449	1.54098	2.9327e-30	1.30406e-28	FAT1	4	186587783	186726722	-	16177	protein_coding	FAT atypical cadherin 1 [Source:HGNC Symbol;Acc:HGNC:3595]	-
ENSG00000043591	37.7277	60.6822	424.182	391.096	49.205	407.639	-3.05316	5.0431e-30	2.23645e-28	ADRB1	10	114044056	114046908	+	2853	protein_coding	adrenoceptor beta 1 [Source:HGNC Symbol;Acc:HGNC:285]	-
ENSG00000039123	1414.79	1141.65	3075.57	3272.75	1278.22	3174.16	-1.31194	5.22383e-30	2.31039e-28	MTREX	5	55307760	55425581	+	6578	protein_coding	Mtr4 exosome RNA helicase [Source:HGNC Symbol;Acc:HGNC:18734]	-
ENSG00000055118	2463.22	2929.2	1125.52	1016.65	2696.21	1071.09	1.33183	6.36498e-30	2.80757e-28	KCNH2	7	150944961	150978315	-	5877	protein_coding	potassium voltage-gated channel subfamily H member 2 [Source:HGNC Symbol;Acc:HGNC:6251]	-
ENSG00000147168	811.146	894.805	232.456	249.056	852.975	240.756	1.82465	7.6812e-30	3.37911e-28	IL2RG	X	71107404	71112108	-	2760	protein_coding	interleukin 2 receptor subunit gamma [Source:HGNC Symbol;Acc:HGNC:6010]	-
ENSG00000054983	12.9068	26.7413	295.04	313.266	19.8241	304.153	-3.94506	8.55507e-30	3.75354e-28	GALC	14	87837820	87993665	-	6825	protein_coding	galactosylceramidase [Source:HGNC Symbol;Acc:HGNC:4115]	-
ENSG00000224078	969.006	985.314	2186.47	2344.63	977.16	2265.55	-1.21328	8.80319e-30	3.85216e-28	SNHG14	15	24978583	25419462	+	43324	processed_transcript	small nucleolar RNA host gene 14 [Source:HGNC Symbol;Acc:HGNC:37462]	-
ENSG00000104687	2023.4	2139.3	897.04	866.832	2081.35	881.936	1.23876	8.86044e-30	3.86695e-28	GSR	8	30678061	30727999	-	3760	protein_coding	glutathione-disulfide reductase [Source:HGNC Symbol;Acc:HGNC:4623]	-
ENSG00000120733	1653.07	1676.47	3435.18	3443.01	1664.77	3439.09	-1.04673	9.99708e-30	4.3515e-28	KDM3B	5	138352596	138437028	+	7961	protein_coding	lysine demethylase 3B [Source:HGNC Symbol;Acc:HGNC:1337]	-
ENSG00000196154	561.944	550.254	1482.15	1437.91	556.099	1460.03	-1.3925	1.01237e-29	4.39501e-28	S100A4	1	153543613	153550136	-	1025	protein_coding	S100 calcium binding protein A4 [Source:HGNC Symbol;Acc:HGNC:10494]	-
ENSG00000067646	24.8209	23.6558	328.815	280.188	24.2383	304.502	-3.65059	1.08059e-29	4.67889e-28	ZFY	Y	2935281	2982506	+	5527	protein_coding	zinc finger protein Y-linked [Source:HGNC Symbol;Acc:HGNC:12870]	zf-C2H2
ENSG00000108861	795.26	812.524	1897.39	1927.27	803.892	1912.33	-1.25032	1.44359e-29	6.23425e-28	DUSP3	17	43766121	43778988	-	5012	protein_coding	dual specificity phosphatase 3 [Source:HGNC Symbol;Acc:HGNC:3069]	-
ENSG00000204682	19.8567	22.6273	293.053	284.08	21.242	288.566	-3.76493	1.65942e-29	7.14765e-28	CASC10	10	21492658	21497262	-	3801	protein_coding	cancer susceptibility 10 [Source:HGNC Symbol;Acc:HGNC:31448]	-
ENSG00000092067	2372.87	2913.77	1050.02	866.832	2643.32	958.428	1.46366	1.94759e-29	8.36704e-28	CEBPE	14	23117304	23119616	-	1554	protein_coding	CCAAT enhancer binding protein epsilon [Source:HGNC Symbol;Acc:HGNC:1836]	C/EBP
ENSG00000132359	168.782	182.047	674.519	711.172	175.414	692.845	-1.98214	2.41964e-29	1.0368e-27	RAP1GAP2	17	2755705	3037739	+	7530	protein_coding	RAP1 GTPase activating protein 2 [Source:HGNC Symbol;Acc:HGNC:29176]	-
ENSG00000130517	1250.97	1205.42	2636.48	2712.38	1228.19	2674.43	-1.12263	3.19467e-29	1.36535e-27	PGPEP1	19	18340587	18369950	+	7520	protein_coding	pyroglutamyl-peptidase I [Source:HGNC Symbol;Acc:HGNC:13568]	-
ENSG00000219607	77.4411	92.5661	477.825	474.763	85.0036	476.294	-2.4872	3.53616e-29	1.50739e-27	PPP1R3G	6	5084581	5089487	+	4907	protein_coding	protein phosphatase 1 regulatory subunit 3G [Source:HGNC Symbol;Acc:HGNC:14945]	-
ENSG00000078596	1600.45	1393.63	562.264	510.76	1497.04	536.512	1.48073	3.84159e-29	1.63337e-27	ITM2A	X	79360384	79367667	-	2051	protein_coding	integral membrane protein 2A [Source:HGNC Symbol;Acc:HGNC:6173]	-
ENSG00000177238	1484.29	1748.47	602	581.779	1616.38	591.89	1.44924	4.17645e-29	1.77118e-27	TRIM72	16	31214021	31231537	+	8500	protein_coding	tripartite motif containing 72 [Source:HGNC Symbol;Acc:HGNC:32671]	-
ENSG00000130158	51.6274	83.3095	464.911	459.197	67.4684	462.054	-2.77826	4.72385e-29	1.99819e-27	DOCK6	19	11199295	11262481	-	12435	protein_coding	dedicator of cytokinesis 6 [Source:HGNC Symbol;Acc:HGNC:19189]	-
ENSG00000137449	138.997	159.419	610.941	666.42	149.208	638.68	-2.09844	5.63825e-29	2.37888e-27	CPEB2	4	15002674	15070153	+	7177	protein_coding	cytoplasmic polyadenylation element binding protein 2 [Source:HGNC Symbol;Acc:HGNC:21745]	-
ENSG00000132912	1545.84	1450.2	3111.33	3245.51	1498.02	3178.42	-1.08516	6.87662e-29	2.89397e-27	DCTN4	5	150708440	150759109	-	6417	protein_coding	dynactin subunit 4 [Source:HGNC Symbol;Acc:HGNC:15518]	-
ENSG00000146278	345.506	415.519	1172.21	1146.05	380.513	1159.13	-1.60758	8.86626e-29	3.7218e-27	PNRC1	6	89080751	89085160	+	2992	protein_coding	proline rich nuclear receptor coactivator 1 [Source:HGNC Symbol;Acc:HGNC:17278]	-
ENSG00000064393	2628.03	2556.88	1207.97	1190.8	2592.46	1199.39	1.11207	1.24955e-28	5.23194e-27	HIPK2	7	139561570	139777778	-	15402	protein_coding	homeodomain interacting protein kinase 2 [Source:HGNC Symbol;Acc:HGNC:14402]	-
ENSG00000113070	271.044	246.843	846.377	889.208	258.943	867.792	-1.7444	1.35834e-28	5.67306e-27	HBEGF	5	140332843	140346631	-	3018	protein_coding	heparin binding EGF like growth factor [Source:HGNC Symbol;Acc:HGNC:3059]	-
ENSG00000134802	3832.34	3732.47	1910.31	1846.52	3782.4	1878.41	1.00985	1.46108e-28	6.08672e-27	SLC43A3	11	57406954	57427580	-	4517	protein_coding	solute carrier family 43 member 3 [Source:HGNC Symbol;Acc:HGNC:17466]	-
ENSG00000106789	1035.53	1137.53	367.558	364.828	1086.53	366.193	1.56894	1.97214e-28	8.19505e-27	CORO2A	9	98120975	98192640	-	5717	protein_coding	coronin 2A [Source:HGNC Symbol;Acc:HGNC:2255]	-
ENSG00000120685	1854.61	1897.6	806.641	794.839	1876.11	800.74	1.22833	2.09312e-28	8.65417e-27	PROSER1	13	39009866	39038076	-	7315	protein_coding	proline and serine rich 1 [Source:HGNC Symbol;Acc:HGNC:20291]	-
ENSG00000167851	96.3049	111.079	511.601	516.597	103.692	514.099	-2.31046	2.15683e-28	8.89532e-27	CD300A	17	74466399	74484796	+	2703	protein_coding	CD300a molecule [Source:HGNC Symbol;Acc:HGNC:19319]	-
ENSG00000196922	40.7062	45.2545	347.69	344.398	42.9804	346.044	-3.00989	2.30857e-28	9.49737e-27	ZNF252P	8	144973589	145002895	-	9148	transcribed_unprocessed_pseudogene	zinc finger protein 252, pseudogene [Source:HGNC Symbol;Acc:HGNC:13046]	-
ENSG00000188620	8.93551	15.4277	270.205	249.056	12.1816	259.63	-4.41847	2.50425e-28	1.02768e-26	HMX3	10	123135962	123137741	+	1173	protein_coding	H6 family homeobox 3 [Source:HGNC Symbol;Acc:HGNC:5019]	Homeobox
ENSG00000123989	893.551	1217.76	283.119	285.052	1055.65	284.086	1.89344	2.89765e-28	1.18617e-26	CHPF	2	219538947	219543787	-	3354	protein_coding	chondroitin polymerizing factor [Source:HGNC Symbol;Acc:HGNC:24291]	-
ENSG00000170627	1013.68	959.602	272.192	330.778	986.643	301.485	1.71014	3.26364e-28	1.33268e-26	GTSF1	12	54455950	54473602	-	2524	protein_coding	gametocyte specific factor 1 [Source:HGNC Symbol;Acc:HGNC:26565]	-
ENSG00000169752	16.8782	14.3992	239.409	297.7	15.6387	268.555	-4.10085	3.95326e-28	1.6103e-26	NRG4	15	75935969	76059795	-	5031	protein_coding	neuregulin 4 [Source:HGNC Symbol;Acc:HGNC:29862]	-
ENSG00000162039	7.94267	14.3992	262.258	249.056	11.1709	255.657	-4.52171	4.17632e-28	1.69696e-26	MEIOB	16	1833987	1884294	-	2303	protein_coding	meiosis specific with OB domains [Source:HGNC Symbol;Acc:HGNC:28569]	-
ENSG00000198598	54.6059	77.1384	548.357	395.96	65.8721	472.158	-2.84306	4.38717e-28	1.77826e-26	MMP17	12	131828393	131851783	+	4003	protein_coding	matrix metallopeptidase 17 [Source:HGNC Symbol;Acc:HGNC:7163]	-
ENSG00000263961	2262.67	2188.67	990.42	1009.84	2225.67	1000.13	1.15406	5.19342e-28	2.0999e-26	RHEX	1	206052723	206102459	+	2181	protein_coding	regulator of hemoglobinization and erythroid cell expansion [Source:HGNC Symbol;Acc:HGNC:25341]	-
ENSG00000118689	690.02	724.072	1714.61	1692.8	707.046	1703.71	-1.26892	5.51048e-28	2.22265e-26	FOXO3	6	108559835	108684774	+	7721	protein_coding	forkhead box O3 [Source:HGNC Symbol;Acc:HGNC:3821]	Fork
ENSG00000215302	97.2978	98.7371	470.872	520.488	98.0174	495.68	-2.33846	5.61743e-28	2.26026e-26	AC127502.1	15	30470779	30507623	+	2331	transcribed_unprocessed_pseudogene	WAS protein homolog associated with actin, golgi membranes and microtubules (WHAMM) pseudogene	-
ENSG00000196781	19.8567	18.5132	285.106	255.866	19.1849	270.486	-3.81685	6.64714e-28	2.66808e-26	TLE1	9	81583683	81689305	-	4906	protein_coding	transducin like enhancer of split 1 [Source:HGNC Symbol;Acc:HGNC:11837]	-
ENSG00000140563	745.619	681.903	199.673	162.47	713.761	181.072	1.97947	7.15026e-28	2.86305e-26	MCTP2	15	94231538	94483952	+	12978	protein_coding	multiple C2 and transmembrane domain containing 2 [Source:HGNC Symbol;Acc:HGNC:25636]	-
ENSG00000151882	16.8782	8.2281	233.449	307.429	12.5531	270.439	-4.42336	7.50497e-28	2.99781e-26	CCL28	5	43376645	43412391	-	4524	protein_coding	C-C motif chemokine ligand 28 [Source:HGNC Symbol;Acc:HGNC:17700]	-
ENSG00000271605	112.19	127.535	557.297	538	119.863	547.649	-2.19244	7.88916e-28	3.14366e-26	MILR1	17	64449037	64468643	+	1816	protein_coding	mast cell immunoglobulin like receptor 1 [Source:HGNC Symbol;Acc:HGNC:27570]	-
ENSG00000099998	42.6919	46.283	334.776	358.018	44.4875	346.397	-2.96153	8.75213e-28	3.47913e-26	GGT5	22	24219654	24245142	-	6054	protein_coding	gamma-glutamyltransferase 5 [Source:HGNC Symbol;Acc:HGNC:4260]	-
ENSG00000229191	29.785	18.5132	279.145	309.374	24.1491	294.26	-3.60366	8.93458e-28	3.54312e-26	AL358473.1	1	201023949	201028792	+	3508	antisense	novel transcript, antisense KIF21B	-
ENSG00000185950	372.313	430.946	1250.69	1125.62	401.63	1188.15	-1.56515	9.41303e-28	3.71499e-26	IRS2	13	109752698	109786568	-	8138	protein_coding	insulin receptor substrate 2 [Source:HGNC Symbol;Acc:HGNC:6126]	-
ENSG00000121053	4251.32	5092.16	2175.55	2066.39	4671.74	2120.97	1.13917	1.01074e-27	3.97951e-26	EPX	17	58192737	58205174	+	2708	protein_coding	eosinophil peroxidase [Source:HGNC Symbol;Acc:HGNC:3423]	-
ENSG00000168944	438.833	389.806	1167.24	1180.1	414.319	1173.67	-1.50185	1.02129e-27	4.01147e-26	CEP120	5	123344885	123423592	-	6057	protein_coding	centrosomal protein 120 [Source:HGNC Symbol;Acc:HGNC:26690]	-
ENSG00000166025	15.8853	23.6558	277.159	268.514	19.7706	272.836	-3.78972	1.18776e-27	4.65428e-26	AMOTL1	11	94706431	94876753	+	10035	protein_coding	angiomotin like 1 [Source:HGNC Symbol;Acc:HGNC:17811]	-
ENSG00000170017	1895.32	1760.81	765.911	775.382	1828.07	770.646	1.24625	1.20921e-27	4.72711e-26	ALCAM	3	105366909	105576900	+	7179	protein_coding	activated leukocyte cell adhesion molecule [Source:HGNC Symbol;Acc:HGNC:400]	-
ENSG00000132963	921.35	905.09	2014.61	2131.57	913.22	2073.09	-1.18275	1.46097e-27	5.69777e-26	POMP	13	28659104	28678925	+	1428	protein_coding	proteasome maturation protein [Source:HGNC Symbol;Acc:HGNC:20330]	-
ENSG00000101888	1945.96	1926.4	834.456	859.049	1936.18	846.752	1.19317	1.53228e-27	5.96178e-26	NXT2	X	109535781	109544690	+	3064	protein_coding	nuclear transport factor 2 like export factor 2 [Source:HGNC Symbol;Acc:HGNC:18151]	-
ENSG00000154874	47.656	31.8839	349.677	334.669	39.77	342.173	-3.1024	1.72935e-27	6.69697e-26	CCDC144B	17	18537800	18625617	-	9900	transcribed_unprocessed_pseudogene	coiled-coil domain containing 144B (pseudogene) [Source:HGNC Symbol;Acc:HGNC:26704]	-
ENSG00000132274	217.431	204.674	730.149	755.924	211.052	743.036	-1.81562	1.94406e-27	7.5108e-26	TRIM22	11	5689689	5737089	+	6020	protein_coding	tripartite motif containing 22 [Source:HGNC Symbol;Acc:HGNC:16379]	-
ENSG00000104325	932.271	672.647	2246.08	2301.82	802.459	2273.95	-1.50217	1.98213e-27	7.64001e-26	DECR1	8	90001405	90052092	+	3507	protein_coding	2,4-dienoyl-CoA reductase 1 [Source:HGNC Symbol;Acc:HGNC:2753]	-
ENSG00000008513	1260.9	1285.64	2708.01	2642.33	1273.27	2675.17	-1.07112	3.11186e-27	1.19665e-25	ST3GAL1	8	133454848	133571940	-	8852	protein_coding	ST3 beta-galactoside alpha-2,3-sialyltransferase 1 [Source:HGNC Symbol;Acc:HGNC:10862]	-
ENSG00000277734	429.897	438.146	1203.01	1156.75	434.022	1179.88	-1.44283	3.50916e-27	1.34629e-25	TRAC	14	22547506	22552154	+	976	TR_C_gene	T cell receptor alpha constant [Source:HGNC Symbol;Acc:HGNC:12029]	-
ENSG00000145715	639.385	539.969	1514.93	1588.71	589.677	1551.82	-1.39557	3.61971e-27	1.38549e-25	RASA1	5	87267888	87391931	+	5232	protein_coding	RAS p21 protein activator 1 [Source:HGNC Symbol;Acc:HGNC:9871]	-
ENSG00000246859	56.5916	53.4826	354.644	391.096	55.0371	372.87	-2.75994	3.70068e-27	1.4132e-25	STARD4-AS1	5	111512226	111739726	+	5647	antisense	STARD4 antisense RNA 1 [Source:HGNC Symbol;Acc:HGNC:44117]	-
ENSG00000151914	1603.43	1568.48	669.552	635.288	1585.95	652.42	1.28159	3.77629e-27	1.43874e-25	DST	6	56457987	56954628	-	42341	protein_coding	dystonin [Source:HGNC Symbol;Acc:HGNC:1090]	-
ENSG00000198853	36.7349	26.7413	313.914	300.618	31.7381	307.266	-3.27299	3.88622e-27	1.47721e-25	RUSC2	9	35490127	35561898	+	5682	protein_coding	RUN and SH3 domain containing 2 [Source:HGNC Symbol;Acc:HGNC:23625]	-
ENSG00000204634	1242.04	1455.34	3010.99	2983.81	1348.69	2997.4	-1.15241	3.96725e-27	1.50454e-25	TBC1D8	2	101007617	101252866	-	6030	protein_coding	TBC1 domain family member 8 [Source:HGNC Symbol;Acc:HGNC:17791]	-
ENSG00000140848	359.406	351.751	1018.23	1031.25	355.579	1024.74	-1.52696	4.38119e-27	1.65772e-25	CPNE2	16	57092537	57148367	+	7781	protein_coding	copine 2 [Source:HGNC Symbol;Acc:HGNC:2315]	-
ENSG00000188641	174.739	159.419	648.69	640.152	167.079	644.421	-1.94707	4.43102e-27	1.67273e-25	DPYD	1	97077743	97995000	-	7131	protein_coding	dihydropyrimidine dehydrogenase [Source:HGNC Symbol;Acc:HGNC:3012]	-
ENSG00000161638	2217.99	2635.05	5177.6	5048.25	2426.52	5112.92	-1.07544	4.61503e-27	1.73426e-25	ITGA5	12	54395261	54419460	-	7577	protein_coding	integrin subunit alpha 5 [Source:HGNC Symbol;Acc:HGNC:6141]	-
ENSG00000235568	441.811	478.258	84.439	92.4232	460.035	88.4311	2.37873	4.68941e-27	1.75821e-25	NFAM1	22	42380410	42432395	-	5817	protein_coding	NFAT activating protein with ITAM motif 1 [Source:HGNC Symbol;Acc:HGNC:29872]	-
ENSG00000144908	613.572	602.708	157.951	146.904	608.14	152.427	1.99649	4.82578e-27	1.80524e-25	ALDH1L1	3	126103562	126197994	-	13712	protein_coding	aldehyde dehydrogenase 1 family member L1 [Source:HGNC Symbol;Acc:HGNC:3978]	-
ENSG00000130005	61.5557	82.281	480.806	400.825	71.9183	440.815	-2.6171	8.24942e-27	3.07897e-25	GAMT	19	1397026	1401570	-	2403	protein_coding	guanidinoacetate N-methyltransferase [Source:HGNC Symbol;Acc:HGNC:4136]	-
ENSG00000114446	1085.17	971.944	358.617	329.805	1028.56	344.211	1.57956	9.56834e-27	3.56318e-25	IFT57	3	108160812	108222570	-	3766	protein_coding	intraflagellar transport 57 [Source:HGNC Symbol;Acc:HGNC:17367]	-
ENSG00000065154	9.92834	17.4847	257.291	240.3	13.7065	248.795	-4.18676	1.1519e-26	4.27993e-25	OAT	10	124397303	124418976	-	3388	protein_coding	ornithine aminotransferase [Source:HGNC Symbol;Acc:HGNC:8091]	-
ENSG00000204792	6.94984	2.05702	291.066	254.893	4.50343	272.98	-5.90957	1.15732e-26	4.29039e-25	LINC01291	2	74918148	74938418	+	4176	lincRNA	long intergenic non-protein coding RNA 1291 [Source:HGNC Symbol;Acc:HGNC:50358]	-
ENSG00000248334	92.3336	105.937	469.878	502.004	99.1352	485.941	-2.29405	1.18512e-26	4.38363e-25	WHAMMP2	15	28737583	28759204	+	6657	transcribed_unprocessed_pseudogene	WAS protein homolog associated with actin, golgi membranes and microtubules pseudogene 2 [Source:HGNC Symbol;Acc:HGNC:32360]	-
ENSG00000170439	23.828	26.7413	305.967	258.785	25.2847	282.376	-3.482	1.25188e-26	4.62019e-25	METTL7B	12	55681546	55684611	+	1506	protein_coding	methyltransferase like 7B [Source:HGNC Symbol;Acc:HGNC:28276]	-
ENSG00000031003	594.708	599.622	1429.5	1646.1	597.165	1537.8	-1.36478	1.27396e-26	4.69118e-25	FAM13B	5	137937960	138051961	-	6808	protein_coding	family with sequence similarity 13 member B [Source:HGNC Symbol;Acc:HGNC:1335]	-
ENSG00000186193	3558.32	4611.85	1738.45	1650.97	4085.08	1694.71	1.26924	2.05869e-26	7.56397e-25	SAPCD2	9	137062124	137070588	-	3848	protein_coding	suppressor APC domain containing 2 [Source:HGNC Symbol;Acc:HGNC:28055]	-
ENSG00000204644	30.7779	54.5111	356.631	355.099	42.6445	355.865	-3.06424	2.27824e-26	8.35203e-25	ZFP57	6	29672392	29681110	-	2149	protein_coding	ZFP57 zinc finger protein [Source:HGNC Symbol;Acc:HGNC:18791]	zf-C2H2
ENSG00000123080	1171.54	1386.43	2902.71	2816.47	1278.99	2859.59	-1.16107	2.83734e-26	1.03557e-24	CDKN2C	1	50960745	50974633	+	3318	protein_coding	cyclin dependent kinase inhibitor 2C [Source:HGNC Symbol;Acc:HGNC:1789]	-
ENSG00000102081	33.7564	16.4562	271.198	339.533	25.1063	305.366	-3.59981	3.01183e-26	1.09441e-24	FMR1	X	147911951	147951125	+	8919	protein_coding	fragile X mental retardation 1 [Source:HGNC Symbol;Acc:HGNC:3775]	-
ENSG00000198223	212.467	182.047	704.321	714.09	197.257	709.205	-1.84553	3.22055e-26	1.16768e-24	CSF2RA	X	1268800	1310381	+	3830	protein_coding	colony stimulating factor 2 receptor alpha subunit [Source:HGNC Symbol;Acc:HGNC:2435]	-
ENSG00000104324	91.3407	79.1954	446.037	442.658	85.2681	444.347	-2.38087	3.24115e-26	1.17257e-24	CPQ	8	96645227	97149654	+	3457	protein_coding	carboxypeptidase Q [Source:HGNC Symbol;Acc:HGNC:16910]	-
ENSG00000155093	7.94267	11.3136	229.475	236.409	9.62815	232.942	-4.59992	3.27119e-26	1.18085e-24	PTPRN2	7	157539056	158587788	-	4833	protein_coding	protein tyrosine phosphatase, receptor type N2 [Source:HGNC Symbol;Acc:HGNC:9677]	-
ENSG00000186480	3086.72	2918.92	1485.13	1458.34	3002.82	1471.74	1.02887	3.38602e-26	1.21963e-24	INSIG1	7	155297776	155310235	+	3650	protein_coding	insulin induced gene 1 [Source:HGNC Symbol;Acc:HGNC:6083]	-
ENSG00000174227	984.892	1020.28	328.815	361.91	1002.59	345.362	1.53731	3.55762e-26	1.27865e-24	PIGG	4	499210	540196	+	10895	protein_coding	phosphatidylinositol glycan anchor biosynthesis class G [Source:HGNC Symbol;Acc:HGNC:25985]	-
ENSG00000162482	14.8925	16.4562	265.238	228.626	15.6744	246.932	-3.97835	3.59974e-26	1.29098e-24	AKR7A3	1	19282558	19289250	-	1710	protein_coding	aldo-keto reductase family 7 member A3 [Source:HGNC Symbol;Acc:HGNC:390]	-
ENSG00000136830	222.395	259.185	880.152	770.517	240.79	825.335	-1.77765	3.69136e-26	1.32085e-24	FAM129B	9	127505339	127578989	-	4629	protein_coding	family with sequence similarity 129 member B [Source:HGNC Symbol;Acc:HGNC:25282]	-
ENSG00000107863	16.8782	14.3992	251.33	237.382	15.6387	244.356	-3.96441	3.69905e-26	1.32085e-24	ARHGAP21	10	24583609	24723668	-	10937	protein_coding	Rho GTPase activating protein 21 [Source:HGNC Symbol;Acc:HGNC:23725]	-
ENSG00000153015	338.556	318.839	962.604	958.282	328.698	960.443	-1.54673	3.90911e-26	1.39284e-24	CWC27	5	64768930	65018763	+	3740	protein_coding	CWC27 spliceosome associated protein homolog [Source:HGNC Symbol;Acc:HGNC:10664]	-
ENSG00000128016	485.496	715.844	1972.89	1782.31	600.67	1877.6	-1.64488	4.43826e-26	1.57797e-24	ZFP36	19	39406813	39409412	+	2010	protein_coding	ZFP36 ring finger protein [Source:HGNC Symbol;Acc:HGNC:12862]	-
ENSG00000165102	338.556	351.751	959.624	1045.84	345.154	1002.73	-1.53882	4.63929e-26	1.6459e-24	HGSNAT	8	43140455	43202855	+	8943	protein_coding	heparan-alpha-glucosaminide N-acetyltransferase [Source:HGNC Symbol;Acc:HGNC:26527]	-
ENSG00000273018	33.7564	22.6273	308.947	274.351	28.1918	291.649	-3.36803	4.73921e-26	1.67774e-24	FAM106A	17	18511221	18551705	-	9984	processed_transcript	family with sequence similarity 106 member A [Source:NCBI gene;Acc:80039]	-
ENSG00000124145	26.8065	20.5702	250.337	298.673	23.6884	274.505	-3.53278	5.61372e-26	1.98307e-24	SDC4	20	45325288	45348424	-	2613	protein_coding	syndecan 4 [Source:HGNC Symbol;Acc:HGNC:10661]	-
ENSG00000110841	276.008	213.93	824.522	866.832	244.969	845.677	-1.78667	7.11598e-26	2.50838e-24	PPFIBP1	12	27523431	27695564	+	11690	protein_coding	PPFIA binding protein 1 [Source:HGNC Symbol;Acc:HGNC:9249]	-
ENSG00000135919	696.97	740.529	217.555	198.467	718.749	208.011	1.78895	8.5062e-26	2.99204e-24	SERPINE2	2	223975112	224039319	-	8891	protein_coding	serpin family E member 2 [Source:HGNC Symbol;Acc:HGNC:8951]	-
ENSG00000184489	109.212	111.079	495.707	495.194	110.146	495.45	-2.16941	8.97714e-26	3.15098e-24	PTP4A3	8	141391993	141432454	+	2877	protein_coding	protein tyrosine phosphatase type IVA, member 3 [Source:HGNC Symbol;Acc:HGNC:9636]	-
ENSG00000126860	376.284	329.124	990.42	1075.03	352.704	1032.72	-1.54956	1.02721e-25	3.59786e-24	EVI2A	17	31317560	31321884	-	2071	protein_coding	ecotropic viral integration site 2A [Source:HGNC Symbol;Acc:HGNC:3499]	-
ENSG00000088812	1461.45	1414.2	2860.99	2962.41	1437.83	2911.7	-1.01793	1.16433e-25	4.06119e-24	ATRN	20	3471040	3651122	+	8753	protein_coding	attractin [Source:HGNC Symbol;Acc:HGNC:885]	-
ENSG00000118508	1031.55	988.4	360.604	281.161	1009.98	320.883	1.65469	1.16442e-25	4.06119e-24	RAB32	6	146543693	146554965	+	1217	protein_coding	RAB32, member RAS oncogene family [Source:HGNC Symbol;Acc:HGNC:9772]	-
ENSG00000025708	415.005	502.942	1383.81	1219.99	458.974	1301.9	-1.50456	1.35707e-25	4.71318e-24	TYMP	22	50525752	50530056	-	3320	protein_coding	thymidine phosphorylase [Source:HGNC Symbol;Acc:HGNC:3148]	-
ENSG00000180739	5.95701	14.3992	248.35	222.788	10.1781	235.569	-4.54016	1.46707e-25	5.0845e-24	S1PR5	19	10512742	10517931	-	2806	protein_coding	sphingosine-1-phosphate receptor 5 [Source:HGNC Symbol;Acc:HGNC:14299]	-
ENSG00000128268	331.607	366.15	55.6304	47.6709	348.878	51.6506	2.75625	1.61469e-25	5.58441e-24	MGAT3	22	39457344	39492194	+	5457	protein_coding	mannosyl (beta-1,4-)-glycoprotein beta-1,4-N-acetylglucosaminyltransferase [Source:HGNC Symbol;Acc:HGNC:7046]	-
ENSG00000157657	622.507	604.765	1468.24	1474.88	613.636	1471.56	-1.26182	1.62104e-25	5.59463e-24	ZNF618	9	113876282	114056591	+	10384	protein_coding	zinc finger protein 618 [Source:HGNC Symbol;Acc:HGNC:29416]	zf-C2H2
ENSG00000063438	1565.7	1900.69	3915.98	3672.6	1733.19	3794.29	-1.13062	2.61182e-25	8.95785e-24	AHRR	5	304176	438291	+	7678	protein_coding	aryl-hydrocarbon receptor repressor [Source:HGNC Symbol;Acc:HGNC:346]	-
ENSG00000196739	48.6489	58.6252	343.716	361.91	53.637	352.813	-2.71874	2.78925e-25	9.54654e-24	COL27A1	9	114155560	114312511	+	13988	protein_coding	collagen type XXVII alpha 1 chain [Source:HGNC Symbol;Acc:HGNC:22986]	-
ENSG00000162542	18.8639	19.5417	310.934	218.897	19.2028	264.916	-3.78617	2.97674e-25	1.01461e-23	TMCO4	1	19682213	19799945	-	4054	protein_coding	transmembrane and coiled-coil domains 4 [Source:HGNC Symbol;Acc:HGNC:27393]	-
ENSG00000154930	20.8495	20.5702	263.251	240.3	20.7099	251.776	-3.60357	3.29976e-25	1.11778e-23	ACSS1	20	25006230	25058980	-	8691	protein_coding	acyl-CoA synthetase short chain family member 1 [Source:HGNC Symbol;Acc:HGNC:16091]	-
ENSG00000105514	241.259	275.641	854.324	795.812	258.45	825.068	-1.67505	3.94957e-25	1.33244e-23	RAB3D	19	11322046	11346270	-	4417	protein_coding	RAB3D, member RAS oncogene family [Source:HGNC Symbol;Acc:HGNC:9779]	-
ENSG00000105205	2541.66	2396.43	1205.99	1131.45	2469.04	1168.72	1.07916	4.10928e-25	1.38349e-23	CLC	19	39731250	39738028	-	635	protein_coding	Charcot-Leyden crystal galectin [Source:HGNC Symbol;Acc:HGNC:2014]	-
ENSG00000049246	19.8567	39.0835	289.079	313.266	29.4701	301.173	-3.35765	4.64558e-25	1.55769e-23	PER3	1	7784320	7845177	+	8099	protein_coding	period circadian regulator 3 [Source:HGNC Symbol;Acc:HGNC:8847]	-
ENSG00000152760	32.7635	37.0264	298.02	288.944	34.895	293.482	-3.07297	4.91032e-25	1.64311e-23	TCTEX1D1	1	66752459	66778787	+	3100	protein_coding	Tctex1 domain containing 1 [Source:HGNC Symbol;Acc:HGNC:26882]	-
ENSG00000014914	36.7349	35.9979	301	292.835	36.3664	296.918	-3.02923	4.9637e-25	1.65762e-23	MTMR11	1	149928651	149936869	-	4562	protein_coding	myotubularin related protein 11 [Source:HGNC Symbol;Acc:HGNC:24307]	-
ENSG00000135862	52.6202	37.0264	326.829	338.561	44.8233	332.695	-2.8898	5.33846e-25	1.77916e-23	LAMC1	1	183023460	183145592	+	8406	protein_coding	laminin subunit gamma 1 [Source:HGNC Symbol;Acc:HGNC:6492]	-
ENSG00000100385	26.8065	35.9979	294.046	279.215	31.4022	286.631	-3.1922	5.65274e-25	1.88011e-23	IL2RB	22	37125838	37175054	-	4700	protein_coding	interleukin 2 receptor subunit beta [Source:HGNC Symbol;Acc:HGNC:6009]	-
ENSG00000233695	1506.13	1543.8	661.604	638.206	1524.96	649.905	1.2305	6.2045e-25	2.05533e-23	GAS6-AS1	13	113815630	113845744	+	7169	antisense	GAS6 antisense RNA 1 [Source:HGNC Symbol;Acc:HGNC:39826]	-
ENSG00000084207	4937.36	5709.27	2734.83	2555.74	5323.32	2645.29	1.00886	6.79812e-25	2.24297e-23	GSTP1	11	67583595	67586656	+	1911	protein_coding	glutathione S-transferase pi 1 [Source:HGNC Symbol;Acc:HGNC:4638]	-
ENSG00000122490	3031.12	3476.37	1588.45	1480.72	3253.75	1534.58	1.08421	7.01148e-25	2.30875e-23	PQLC1	18	79902420	79951664	-	5225	protein_coding	PQ loop repeat containing 1 [Source:HGNC Symbol;Acc:HGNC:26188]	-
ENSG00000010818	866.744	866.007	294.046	293.808	866.376	293.927	1.55954	7.5478e-25	2.4804e-23	HIVEP2	6	142751467	142956698	-	10682	protein_coding	human immunodeficiency virus type I enhancer binding protein 2 [Source:HGNC Symbol;Acc:HGNC:4921]	zf-C2H2
ENSG00000226479	16.8782	9.25661	228.482	231.544	13.0674	230.013	-4.13268	1.02011e-24	3.32586e-23	TMEM185B	2	120221278	120223408	-	2131	protein_coding	transmembrane protein 185B [Source:HGNC Symbol;Acc:HGNC:18896]	-
ENSG00000184164	1138.78	1247.58	458.951	458.224	1193.18	458.587	1.37943	1.06539e-24	3.46662e-23	CRELD2	22	49918167	49927540	+	5165	protein_coding	cysteine rich with EGF like domains 2 [Source:HGNC Symbol;Acc:HGNC:28150]	-
ENSG00000075151	1191.4	1164.28	2392.11	2461.37	1177.84	2426.74	-1.04285	1.13801e-24	3.69563e-23	EIF4G3	1	20806292	21176888	-	9596	protein_coding	eukaryotic translation initiation factor 4 gamma 3 [Source:HGNC Symbol;Acc:HGNC:3298]	-
ENSG00000152580	1146.72	1203.36	465.905	444.604	1175.04	455.254	1.36798	1.15001e-24	3.72727e-23	IGSF10	3	151425384	151458709	-	11727	protein_coding	immunoglobulin superfamily member 10 [Source:HGNC Symbol;Acc:HGNC:26384]	-
ENSG00000052126	15.8853	15.4277	214.574	251.975	15.6565	233.275	-3.89708	1.49165e-24	4.81561e-23	PLEKHA5	12	19129752	19376400	+	12558	protein_coding	pleckstrin homology domain containing A5 [Source:HGNC Symbol;Acc:HGNC:30036]	-
ENSG00000189337	5.95701	12.3421	229.475	212.087	9.14957	220.781	-4.59927	1.56617e-24	5.04631e-23	KAZN	1	13892792	15118043	+	13841	protein_coding	kazrin, periplakin interacting protein [Source:HGNC Symbol;Acc:HGNC:29173]	-
ENSG00000136770	461.668	527.627	1238.77	1328.95	494.647	1283.86	-1.37644	1.68064e-24	5.40458e-23	DNAJC1	10	21756537	22003769	-	2501	protein_coding	DnaJ heat shock protein family (Hsp40) member C1 [Source:HGNC Symbol;Acc:HGNC:20090]	MYB
ENSG00000276141	44.6775	17.4847	359.611	301.591	31.0811	330.601	-3.40563	2.67134e-24	8.55712e-23	WHAMMP3	15	22664359	22686213	+	7269	transcribed_unprocessed_pseudogene	WAS protein homolog associated with actin, golgi membranes and microtubules pseudogene 3 [Source:HGNC Symbol;Acc:HGNC:27892]	-
ENSG00000196914	38.7205	37.0264	296.033	293.808	37.8735	294.921	-2.96077	2.75686e-24	8.81395e-23	ARHGEF12	11	120336914	120489936	+	24404	protein_coding	Rho guanine nucleotide exchange factor 12 [Source:HGNC Symbol;Acc:HGNC:14193]	-
ENSG00000112972	1688.81	1529.4	697.367	678.094	1609.1	687.73	1.2265	3.25191e-24	1.03766e-22	HMGCS1	5	43289395	43313512	-	4702	protein_coding	3-hydroxy-3-methylglutaryl-CoA synthase 1 [Source:HGNC Symbol;Acc:HGNC:5007]	-
ENSG00000119535	895.536	934.917	2033.49	1928.24	915.227	1980.86	-1.11399	4.03514e-24	1.28261e-22	CSF3R	1	36466043	36483278	-	8429	protein_coding	colony stimulating factor 3 receptor [Source:HGNC Symbol;Acc:HGNC:2439]	-
ENSG00000168209	1199.34	1459.46	3224.58	2845.66	1329.4	3035.12	-1.1912	4.07592e-24	1.29308e-22	DDIT4	10	72273920	72276036	+	2058	protein_coding	DNA damage inducible transcript 4 [Source:HGNC Symbol;Acc:HGNC:24944]	-
ENSG00000170425	33.7564	35.9979	276.165	293.808	34.8771	284.987	-3.03102	4.70492e-24	1.48906e-22	ADORA2B	17	15944917	15975746	+	2551	protein_coding	adenosine A2b receptor [Source:HGNC Symbol;Acc:HGNC:264]	-
ENSG00000113441	1030.56	852.636	2126.87	2221.07	941.599	2173.97	-1.20681	4.71169e-24	1.48906e-22	LNPEP	5	96935394	97037515	+	15266	protein_coding	leucyl and cystinyl aminopeptidase [Source:HGNC Symbol;Acc:HGNC:6656]	-
ENSG00000162496	16.8782	34.9694	297.027	265.595	25.9238	281.311	-3.44447	4.75603e-24	1.5002e-22	DHRS3	1	12567910	12617731	-	3036	protein_coding	dehydrogenase/reductase 3 [Source:HGNC Symbol;Acc:HGNC:17693]	-
ENSG00000136960	346.499	412.433	1018.23	1154.8	379.466	1086.52	-1.51826	6.32482e-24	1.98366e-22	ENPP2	8	119557086	119673453	-	6729	protein_coding	ectonucleotide pyrophosphatase/phosphodiesterase 2 [Source:HGNC Symbol;Acc:HGNC:3357]	-
ENSG00000278041	11.914	5.14256	204.64	224.734	8.52829	214.687	-4.64644	8.07949e-24	2.52917e-22	AL133325.3	20	21499261	21502934	-	3674	lincRNA	novel transcript	-
ENSG00000053254	1232.11	1188.96	2598.73	2400.08	1210.53	2499.41	-1.04583	8.46037e-24	2.64339e-22	FOXN3	14	89124871	89619149	-	11033	protein_coding	forkhead box N3 [Source:HGNC Symbol;Acc:HGNC:1928]	Fork
ENSG00000105854	33.7564	37.0264	276.165	291.863	35.3914	284.014	-3.00514	9.44892e-24	2.94667e-22	PON2	7	95404863	95435329	-	3843	protein_coding	paraoxonase 2 [Source:HGNC Symbol;Acc:HGNC:9205]	-
ENSG00000274253	30.7779	25.7128	246.363	287.971	28.2453	267.167	-3.24055	1.02168e-23	3.18011e-22	AC138649.1	15	22757857	22778741	+	1640	sense_overlapping	uncharacterized LOC283683 [Source:NCBI gene;Acc:283683]	-
ENSG00000127824	838.945	862.921	298.02	290.89	850.933	294.455	1.53101	1.03276e-23	3.20856e-22	TUBA4A	2	219249711	219278170	-	4079	protein_coding	tubulin alpha 4a [Source:HGNC Symbol;Acc:HGNC:12407]	-
ENSG00000135090	1224.16	1177.65	2384.16	2517.8	1200.91	2450.98	-1.02919	1.39838e-23	4.32815e-22	TAOK3	12	118149801	118372945	-	10570	protein_coding	TAO kinase 3 [Source:HGNC Symbol;Acc:HGNC:18133]	-
ENSG00000153395	1655.05	1926.4	789.753	700.47	1790.73	745.112	1.26502	1.63579e-23	5.04405e-22	LPCAT1	5	1456480	1523977	-	6494	protein_coding	lysophosphatidylcholine acyltransferase 1 [Source:HGNC Symbol;Acc:HGNC:25718]	-
ENSG00000129353	719.805	866.007	250.337	241.273	792.906	245.805	1.68947	1.88844e-23	5.81223e-22	SLC44A2	19	10602457	10644559	+	5216	protein_coding	solute carrier family 44 member 2 [Source:HGNC Symbol;Acc:HGNC:17292]	-
ENSG00000054219	91.3407	70.9673	442.063	394.987	81.154	418.525	-2.36525	1.96003e-23	6.01014e-22	LY75	2	159803355	159904749	-	8798	protein_coding	lymphocyte antigen 75 [Source:HGNC Symbol;Acc:HGNC:6729]	-
ENSG00000197905	6.94984	2.05702	225.502	222.788	4.50343	224.145	-5.62555	2.07694e-23	6.35681e-22	TEAD4	12	2959330	3040673	+	2272	protein_coding	TEA domain transcription factor 4 [Source:HGNC Symbol;Acc:HGNC:11717]	TEA
ENSG00000164329	1078.22	918.461	2157.66	2276.53	998.34	2217.1	-1.15079	2.11356e-23	6.45693e-22	TENT2	5	79612120	79686648	+	5508	protein_coding	terminal nucleotidyltransferase 2 [Source:HGNC Symbol;Acc:HGNC:26776]	-
ENSG00000139737	762.497	838.237	265.238	265.595	800.367	265.416	1.59226	2.11993e-23	6.46441e-22	SLAIN1	13	77697854	77764242	+	4133	protein_coding	SLAIN motif family member 1 [Source:HGNC Symbol;Acc:HGNC:26387]	-
ENSG00000141576	1.98567	5.14256	252.324	236.409	3.56411	244.366	-6.10935	2.34796e-23	7.13338e-22	RNF157	17	76142453	76240373	-	7805	protein_coding	ring finger protein 157 [Source:HGNC Symbol;Acc:HGNC:29402]	-
ENSG00000099204	1116.94	1046	428.155	404.716	1081.47	416.436	1.37702	2.95512e-23	8.94508e-22	ABLIM1	10	114431113	114685003	-	10039	protein_coding	actin binding LIM protein 1 [Source:HGNC Symbol;Acc:HGNC:78]	-
ENSG00000151650	60.5629	82.281	436.103	365.801	71.4219	400.952	-2.49038	3.14213e-23	9.49372e-22	VENTX	10	133237404	133241929	+	2911	protein_coding	VENT homeobox [Source:HGNC Symbol;Acc:HGNC:13639]	Homeobox
ENSG00000035115	132.047	147.077	524.515	546.756	139.562	535.636	-1.94085	4.55581e-23	1.37399e-21	SH3YL1	2	217730	266398	-	11165	protein_coding	SH3 and SYLF domain containing 1 [Source:HGNC Symbol;Acc:HGNC:29546]	-
ENSG00000165983	398.127	299.297	1072.87	1015.68	348.712	1044.28	-1.58158	4.91189e-23	1.47868e-21	PTER	10	16436943	16513745	+	4003	protein_coding	phosphotriesterase related [Source:HGNC Symbol;Acc:HGNC:9590]	-
ENSG00000119408	868.73	958.573	2032.5	1926.29	913.652	1979.39	-1.11552	4.958e-23	1.48984e-21	NEK6	9	124257606	124353307	+	4419	protein_coding	NIMA related kinase 6 [Source:HGNC Symbol;Acc:HGNC:7749]	-
ENSG00000206557	18.8639	21.5987	233.449	229.599	20.2313	231.524	-3.51751	5.02139e-23	1.50614e-21	TRIM71	3	32818018	32897826	+	8685	protein_coding	tripartite motif containing 71 [Source:HGNC Symbol;Acc:HGNC:32669]	-
ENSG00000051620	640.378	592.423	1413.61	1454.45	616.4	1434.03	-1.21795	5.56506e-23	1.66619e-21	HEBP2	6	138403531	138422197	+	10356	protein_coding	heme binding protein 2 [Source:HGNC Symbol;Acc:HGNC:15716]	-
ENSG00000162909	307.779	306.497	866.245	858.076	307.138	862.16	-1.48905	5.70646e-23	1.70542e-21	CAPN2	1	223701593	223776018	+	8792	protein_coding	calpain 2 [Source:HGNC Symbol;Acc:HGNC:1479]	-
ENSG00000150540	98.2906	105.937	429.149	474.763	102.114	451.956	-2.14645	6.04311e-23	1.80277e-21	HNMT	2	137964020	138016364	+	4756	protein_coding	histamine N-methyltransferase [Source:HGNC Symbol;Acc:HGNC:5028]	-
ENSG00000135378	77.4411	75.0814	385.439	383.313	76.2612	384.376	-2.33333	6.32915e-23	1.88469e-21	PRRG4	11	32829943	32858123	+	5530	protein_coding	proline rich and Gla domain 4 [Source:HGNC Symbol;Acc:HGNC:30799]	-
ENSG00000114737	173.746	165.59	661.604	564.268	169.668	612.936	-1.8527	6.78196e-23	2.01589e-21	CISH	3	50606490	50611831	-	5112	protein_coding	cytokine inducible SH2 containing protein [Source:HGNC Symbol;Acc:HGNC:1984]	-
ENSG00000087074	364.37	321.924	958.631	932.015	343.147	945.323	-1.46156	9.09275e-23	2.69305e-21	PPP1R15A	19	48872392	48876057	+	3093	protein_coding	protein phosphatase 1 regulatory subunit 15A [Source:HGNC Symbol;Acc:HGNC:14375]	-
ENSG00000164684	485.496	560.539	123.182	138.148	523.017	130.665	2.0005	9.8707e-23	2.91823e-21	ZNF704	8	80628451	80874781	-	15008	protein_coding	zinc finger protein 704 [Source:HGNC Symbol;Acc:HGNC:32291]	-
ENSG00000030419	1418.76	1286.67	545.377	580.807	1352.71	563.092	1.26444	1.06778e-22	3.15119e-21	IKZF2	2	212999691	213152427	-	12240	protein_coding	IKAROS family zinc finger 2 [Source:HGNC Symbol;Acc:HGNC:13177]	zf-C2H2
ENSG00000164465	22.8352	13.3707	216.561	244.192	18.1029	230.376	-3.66581	1.17545e-22	3.46276e-21	DCBLD1	6	117453817	117569858	+	6819	protein_coding	discoidin, CUB and LCCL domain containing 1 [Source:HGNC Symbol;Acc:HGNC:21479]	-
ENSG00000147724	5.95701	7.19958	191.726	206.25	6.57829	198.988	-4.92077	1.18474e-22	3.48391e-21	FAM135B	8	138130023	138496822	-	13625	protein_coding	family with sequence similarity 135 member B [Source:HGNC Symbol;Acc:HGNC:28029]	-
ENSG00000074370	6865.45	8251.75	3972.61	3527.65	7558.6	3750.13	1.01116	1.3867e-22	4.0633e-21	ATP2A3	17	3923870	3964464	-	6893	protein_coding	ATPase sarcoplasmic/endoplasmic reticulum Ca2+ transporting 3 [Source:HGNC Symbol;Acc:HGNC:813]	-
ENSG00000172985	380.256	411.405	87.4192	71.0199	395.83	79.2195	2.32144	1.67388e-22	4.89611e-21	SH3RF3	2	109129348	109504632	+	5803	protein_coding	SH3 domain containing ring finger 3 [Source:HGNC Symbol;Acc:HGNC:24699]	-
ENSG00000145506	421.955	594.48	1680.83	1368.84	508.217	1524.83	-1.5857	1.88985e-22	5.51802e-21	NKD2	5	1008829	1038943	+	2885	protein_coding	naked cuticle homolog 2 [Source:HGNC Symbol;Acc:HGNC:17046]	-
ENSG00000133961	489.467	501.914	1175.19	1219.99	495.691	1197.59	-1.27273	1.96561e-22	5.72909e-21	NUMB	14	73275107	73458617	-	9546	protein_coding	NUMB, endocytic adaptor protein [Source:HGNC Symbol;Acc:HGNC:8060]	-
ENSG00000100505	23.828	29.8268	237.423	261.703	26.8274	249.563	-3.21925	2.08924e-22	6.0787e-21	TRIM9	14	50975262	51096061	-	8945	protein_coding	tripartite motif containing 9 [Source:HGNC Symbol;Acc:HGNC:16288]	-
ENSG00000174938	49.6417	53.4826	320.868	312.293	51.5622	316.581	-2.6186	2.25139e-22	6.53894e-21	SEZ6L2	16	29871159	29899547	-	4110	protein_coding	seizure related 6 homolog like 2 [Source:HGNC Symbol;Acc:HGNC:30844]	-
ENSG00000068724	759.518	861.893	1789.11	1787.17	810.706	1788.14	-1.1415	2.27404e-22	6.59311e-21	TTC7A	2	46916157	47076137	+	6949	protein_coding	tetratricopeptide repeat domain 7A [Source:HGNC Symbol;Acc:HGNC:19750]	-
ENSG00000214021	423.94	442.26	1156.32	1047.79	433.1	1102.05	-1.34747	3.12968e-22	9.02629e-21	TTLL3	3	9808086	9855138	+	10365	protein_coding	tubulin tyrosine ligase like 3 [Source:HGNC Symbol;Acc:HGNC:24483]	-
ENSG00000180694	5.95701	17.4847	237.423	196.521	11.7209	216.972	-4.21847	3.15957e-22	9.09659e-21	TMEM64	8	90621995	90791632	-	5870	protein_coding	transmembrane protein 64 [Source:HGNC Symbol;Acc:HGNC:25441]	-
ENSG00000164048	100.276	90.509	450.01	407.635	95.3927	428.822	-2.16786	3.33778e-22	9.59291e-21	ZNF589	3	48241100	48299253	+	5521	protein_coding	zinc finger protein 589 [Source:HGNC Symbol;Acc:HGNC:16747]	zf-C2H2
ENSG00000121310	7.94267	10.2851	179.805	215.005	9.1139	197.405	-4.43945	3.41451e-22	9.79639e-21	ECHDC2	1	52895910	52927212	-	11572	protein_coding	enoyl-CoA hydratase domain containing 2 [Source:HGNC Symbol;Acc:HGNC:23408]	-
ENSG00000243970	816.11	1018.23	302.987	311.32	917.168	307.154	1.57791	3.63638e-22	1.04148e-20	PPIEL	1	39522280	39559671	-	5416	transcribed_unprocessed_pseudogene	peptidylprolyl isomerase E like pseudogene [Source:HGNC Symbol;Acc:HGNC:33195]	-
ENSG00000110811	441.811	498.828	120.201	100.206	470.32	110.204	2.09377	3.67538e-22	1.05083e-20	P3H3	12	6828410	6839851	+	4601	protein_coding	prolyl 3-hydroxylase 3 [Source:HGNC Symbol;Acc:HGNC:19318]	-
ENSG00000163462	53.613	79.1954	378.485	367.747	66.4042	373.116	-2.49222	3.73551e-22	1.06617e-20	TRIM46	1	155173787	155184971	+	4533	protein_coding	tripartite motif containing 46 [Source:HGNC Symbol;Acc:HGNC:19019]	-
ENSG00000251692	542.087	605.793	165.898	156.633	573.94	161.265	1.83144	3.82922e-22	1.09103e-20	PTX4	16	1485886	1488981	-	1688	protein_coding	pentraxin 4 [Source:HGNC Symbol;Acc:HGNC:14171]	-
ENSG00000198890	1121.9	1043.94	435.109	427.092	1082.92	431.101	1.32897	4.10522e-22	1.16765e-20	PRMT6	1	107056679	107067636	+	4335	protein_coding	protein arginine methyltransferase 6 [Source:HGNC Symbol;Acc:HGNC:18241]	-
ENSG00000168005	28.7922	30.8554	255.304	250.029	29.8238	252.666	-3.08315	4.3463e-22	1.23409e-20	SPINDOC	11	63813388	63827718	+	2807	protein_coding	spindlin interactor and repressor of chromatin binding [Source:HGNC Symbol;Acc:HGNC:25115]	-
ENSG00000142405	38.7205	17.4847	281.132	269.486	28.1026	275.309	-3.28746	4.87283e-22	1.38122e-20	NLRP12	19	53793603	53824394	-	5088	protein_coding	NLR family pyrin domain containing 12 [Source:HGNC Symbol;Acc:HGNC:22938]	-
ENSG00000188725	475.568	463.859	1107.64	1204.42	469.713	1156.03	-1.29932	5.24607e-22	1.48447e-20	SMIM15	5	61157709	61162474	-	2889	protein_coding	small integral membrane protein 15 [Source:HGNC Symbol;Acc:HGNC:33861]	-
ENSG00000196502	15.8853	23.6558	213.581	239.327	19.7706	226.454	-3.52081	6.10937e-22	1.72284e-20	SULT1A1	16	28605196	28623625	-	8909	protein_coding	sulfotransferase family 1A member 1 [Source:HGNC Symbol;Acc:HGNC:11453]	-
ENSG00000151692	147.932	131.65	531.469	513.678	139.791	522.574	-1.90183	6.2447e-22	1.758e-20	RNF144A	2	6917392	7068286	+	6473	protein_coding	ring finger protein 144A [Source:HGNC Symbol;Acc:HGNC:20457]	-
ENSG00000110697	1600.45	2029.25	768.891	645.989	1814.85	707.44	1.35917	7.10406e-22	1.99652e-20	PITPNM1	11	67491768	67506263	-	6449	protein_coding	phosphatidylinositol transfer protein membrane associated 1 [Source:HGNC Symbol;Acc:HGNC:9003]	-
ENSG00000080815	679.099	637.677	1446.39	1508.93	658.388	1477.66	-1.16617	7.14834e-22	2.00555e-20	PSEN1	14	73136418	73223691	+	9947	protein_coding	presenilin 1 [Source:HGNC Symbol;Acc:HGNC:9508]	-
ENSG00000203995	2.9785	10.2851	182.786	214.033	6.63181	198.409	-4.91384	8.40641e-22	2.35052e-20	ZYG11A	1	52842511	52894998	+	4694	protein_coding	zyg-11 family member A, cell cycle regulator [Source:HGNC Symbol;Acc:HGNC:32058]	-
ENSG00000154845	2575.41	2375.86	1267.58	1207.34	2475.64	1237.46	1.00056	8.90645e-22	2.48612e-20	PPP4R1	18	9546791	9615240	-	8131	protein_coding	protein phosphatase 4 regulatory subunit 1 [Source:HGNC Symbol;Acc:HGNC:9320]	-
ENSG00000187808	44.6775	30.8554	283.119	279.215	37.7664	281.167	-2.894	1.03975e-21	2.88766e-20	SOWAHD	X	119758613	119760164	+	1552	protein_coding	sosondowah ankyrin repeat domain family member D [Source:HGNC Symbol;Acc:HGNC:32960]	-
ENSG00000274840	14.8925	10.2851	185.766	217.924	12.5888	201.845	-4.00009	1.0811e-21	2.99745e-20	AC132807.2	3	18013226	18041603	+	339	lincRNA	novel transcript	-
ENSG00000184897	2079.99	2689.56	1040.09	839.591	2384.77	939.841	1.34339	1.14067e-21	3.15731e-20	H1FX	3	129314771	129316277	-	1507	protein_coding	H1 histone family member X [Source:HGNC Symbol;Acc:HGNC:4722]	-
ENSG00000164877	643.357	809.439	226.495	215.005	726.398	220.75	1.71816	1.49375e-21	4.11393e-20	MICALL2	7	1428465	1459502	-	8843	protein_coding	MICAL like 2 [Source:HGNC Symbol;Acc:HGNC:29672]	-
ENSG00000100024	25.8137	29.8268	231.462	256.839	27.8203	244.151	-3.13463	1.60451e-21	4.41159e-20	UPB1	22	24494107	24528390	+	6793	protein_coding	beta-ureidopropionase 1 [Source:HGNC Symbol;Acc:HGNC:16297]	-
ENSG00000154310	758.525	710.702	232.456	258.785	734.614	245.62	1.58043	1.65107e-21	4.53207e-20	TNIK	3	171061339	171460408	-	8523	protein_coding	TRAF2 and NCK interacting kinase [Source:HGNC Symbol;Acc:HGNC:30765]	-
ENSG00000244754	1054.39	884.52	2051.37	2191.89	969.455	2121.63	-1.12963	1.94799e-21	5.33822e-20	N4BP2L2	13	32432417	32538885	-	16960	protein_coding	NEDD4 binding protein 2 like 2 [Source:HGNC Symbol;Acc:HGNC:26916]	-
ENSG00000138028	7.94267	6.17107	174.838	199.439	7.05687	187.139	-4.72661	2.03314e-21	5.55309e-20	CGREF1	2	27098889	27119115	-	4039	protein_coding	cell growth regulator with EF-hand domain 1 [Source:HGNC Symbol;Acc:HGNC:16962]	-
ENSG00000110422	1306.57	1160.16	2453.7	2515.86	1233.37	2484.78	-1.01031	2.09698e-21	5.71801e-20	HIPK3	11	33256672	33357023	+	7958	protein_coding	homeodomain interacting protein kinase 3 [Source:HGNC Symbol;Acc:HGNC:4915]	-
ENSG00000065833	651.299	574.938	192.72	154.687	613.119	173.703	1.82018	2.15286e-21	5.86068e-20	ME1	6	83210389	83431071	-	3371	protein_coding	malic enzyme 1 [Source:HGNC Symbol;Acc:HGNC:6983]	-
ENSG00000149328	5.95701	5.14256	183.779	192.629	5.54978	188.204	-5.08226	2.24369e-21	6.09789e-20	GLB1L2	11	134331874	134378341	+	7280	protein_coding	galactosidase beta 1 like 2 [Source:HGNC Symbol;Acc:HGNC:25129]	-
ENSG00000069011	660.235	900.976	240.403	204.304	780.606	222.353	1.8117	2.30177e-21	6.24543e-20	PITX1	5	135027735	135034813	-	3511	protein_coding	paired like homeodomain 1 [Source:HGNC Symbol;Acc:HGNC:9004]	Homeobox
ENSG00000104974	38.7205	37.0264	266.231	271.432	37.8735	268.832	-2.82718	2.87449e-21	7.76113e-20	LILRA1	19	54593582	54602090	+	3587	protein_coding	leukocyte immunoglobulin like receptor A1 [Source:HGNC Symbol;Acc:HGNC:6602]	-
ENSG00000186652	459.682	513.227	133.116	113.826	486.455	123.471	1.97836	3.03112e-21	8.17065e-20	PRG2	11	57386794	57390657	-	1838	protein_coding	proteoglycan 2, pro eosinophil major basic protein [Source:HGNC Symbol;Acc:HGNC:9362]	-
ENSG00000184939	17.871	27.7698	213.581	254.893	22.8204	234.237	-3.36274	3.26318e-21	8.78183e-20	ZFP90	16	68530090	68576072	+	7015	protein_coding	ZFP90 zinc finger protein [Source:HGNC Symbol;Acc:HGNC:23329]	zf-C2H2
ENSG00000144619	12.9068	6.17107	190.733	190.684	9.53896	190.708	-4.3151	3.35148e-21	9.00478e-20	CNTN4	3	2098813	3057956	+	9120	protein_coding	contactin 4 [Source:HGNC Symbol;Acc:HGNC:2174]	-
ENSG00000134590	14.8925	18.5132	233.449	188.738	16.7029	211.093	-3.66122	3.36543e-21	9.02755e-20	RTL8C	X	135032366	135033546	+	1181	protein_coding	retrotransposon Gag like 8C [Source:HGNC Symbol;Acc:HGNC:2569]	-
ENSG00000233922	1165.59	1240.39	503.654	518.543	1202.99	511.098	1.23481	3.62254e-21	9.70148e-20	LINC01694	21	45593654	45603056	+	6810	lincRNA	long intergenic non-protein coding RNA 1694 [Source:HGNC Symbol;Acc:HGNC:52481]	-
ENSG00000133065	12.9068	17.4847	208.614	195.548	15.1958	202.081	-3.73554	4.08524e-21	1.09229e-19	SLC41A1	1	205789093	205813748	-	6357	protein_coding	solute carrier family 41 member 1 [Source:HGNC Symbol;Acc:HGNC:19429]	-
ENSG00000184916	71.4841	99.7657	404.314	410.553	85.6249	407.434	-2.25202	4.64271e-21	1.23933e-19	JAG2	14	105140981	105168824	-	6397	protein_coding	jagged 2 [Source:HGNC Symbol;Acc:HGNC:6189]	-
ENSG00000143537	3621.86	4506.94	2011.63	1900.03	4064.4	1955.83	1.05518	4.87862e-21	1.3002e-19	ADAM15	1	155050566	155062775	+	6584	protein_coding	ADAM metallopeptidase domain 15 [Source:HGNC Symbol;Acc:HGNC:193]	-
ENSG00000125820	5.95701	17.4847	188.746	220.843	11.7209	204.794	-4.13527	5.20582e-21	1.38517e-19	NKX2-2	20	21511010	21514026	-	2092	protein_coding	NK2 homeobox 2 [Source:HGNC Symbol;Acc:HGNC:7835]	Homeobox
ENSG00000232197	22.8352	25.7128	234.442	220.843	24.274	227.643	-3.23007	5.35526e-21	1.42209e-19	AL596442.1	6	170162517	170163027	+	429	antisense	novel transcript	-
ENSG00000146733	577.83	623.278	1335.13	1380.51	600.554	1357.82	-1.17715	5.36181e-21	1.42209e-19	PSPH	7	56011051	56051604	-	2762	protein_coding	phosphoserine phosphatase [Source:HGNC Symbol;Acc:HGNC:9577]	-
ENSG00000104972	54.6059	68.9103	359.611	319.103	61.7581	339.357	-2.45922	5.49578e-21	1.45528e-19	LILRB1	19	54617158	54637528	+	5008	protein_coding	leukocyte immunoglobulin like receptor B1 [Source:HGNC Symbol;Acc:HGNC:6605]	-
ENSG00000072818	923.336	1015.14	335.769	390.123	969.239	362.946	1.41671	6.20846e-21	1.64136e-19	ACAP1	17	7336529	7351478	+	7421	protein_coding	ArfGAP with coiled-coil, ankyrin repeat and PH domains 1 [Source:HGNC Symbol;Acc:HGNC:16467]	-
ENSG00000130487	431.883	601.679	118.215	123.555	516.781	120.885	2.09543	7.72619e-21	2.03609e-19	KLHDC7B	22	50545891	50551023	+	5133	protein_coding	kelch domain containing 7B [Source:HGNC Symbol;Acc:HGNC:25145]	-
ENSG00000266714	143.961	179.99	677.499	535.081	161.975	606.29	-1.90487	7.96658e-21	2.09609e-19	MYO15B	17	75588058	75626501	+	12761	protein_coding	myosin XVB [Source:HGNC Symbol;Acc:HGNC:14083]	-
ENSG00000145782	440.818	411.405	1007.31	1153.83	426.112	1080.57	-1.34239	8.31676e-21	2.18474e-19	ATG12	5	115828200	115841858	-	8888	protein_coding	autophagy related 12 [Source:HGNC Symbol;Acc:HGNC:588]	-
ENSG00000233355	636.407	530.712	156.957	175.118	583.559	166.037	1.81338	8.46031e-21	2.21891e-19	CHRM3-AS2	1	239703381	239730465	-	3888	antisense	CHRM3 antisense RNA 2 [Source:HGNC Symbol;Acc:HGNC:43725]	-
ENSG00000226981	2.9785	13.3707	231.462	170.253	8.17458	200.858	-4.63009	8.77436e-21	2.29763e-19	ABHD17AP6	17	20814620	20844257	+	1044	unprocessed_pseudogene	abhydrolase domain containing 17A pseudogene 6 [Source:HGNC Symbol;Acc:HGNC:34044]	-
ENSG00000145730	19.8567	22.6273	220.535	212.087	21.242	216.311	-3.34903	8.96714e-21	2.34439e-19	PAM	5	102753981	103031105	+	8846	protein_coding	peptidylglycine alpha-amidating monooxygenase [Source:HGNC Symbol;Acc:HGNC:8596]	-
[truncated: 1,875 more rows]

## Sheet: THP1-A485vsDMSO
gene_id	THP1_485_1	THP1_485_2	THP1_DMSO_1	THP1_DMSO_2	THP1_485	THP1_DMSO	log2FoldChange	pvalue	padj	gene_name	gene_chr	gene_start	gene_end	gene_strand	gene_length	gene_biotype	gene_description	tf_family	THP1_485_1_count	THP1_485_2_count	THP1_DMSO_1_count	THP1_DMSO_2_count	THP1_485_1_fpkm	THP1_485_2_fpkm	THP1_DMSO_1_fpkm	THP1_DMSO_2_fpkm
[truncated: 5,213 more rows]

[truncated: 1 more sheets: HL60-A485vsDMSO]
